# Supplementary material for: Changes in the faecal microbiota of horses and ponies during a two-year body weight gain programme
Source: PLoS One. 2020 Mar 19;15(3):e0230015. doi: 10.1371/journal.pone.0230015 (PMC7082044; doi:10.1371/journal.pone.0230015)
Supplement: S1 Data — (XLSX) [file pone.0230015.s006.xlsx]

## Sheet: Tabelle1
Type	Timepoint	Individual	Actinobacteria	Alphaproteobacteria	Bacilli	Bacteroidia	Campylobacteria	Clostridia	Coriobacteriia	Deltaproteobacteria	Elusimicrobia	Endomicrobia	Erysipelotrichia	Fibrobacteria	Gammaproteobacteria	Kiritimatiellae	Mollicutes	Multi	MVP	Negativicutes	Spirochaetia	vadinHA
P	b	A	0	0.0318205	0.409689	41.2513	0	52.3209	0.338093	0.107394	0	0.00397757	0.0198878	1.14952	0.0636411	0.0198878	0.0357981	0.210811	0.47333	0.282407	3.28149	0
P	b	B	0	0.135154	0.135154	33.1342	0.00711339	62.0359	0.604638	0.277422	0	0	0.391236	0.597525	0.0426803	0.00711339	0	0.412576	0.120928	0.284535	1.81391	0
P	b	C	0	0.0895931	0.132032	49.4176	0	45.8669	0.311218	0.400811	0	0	0.00943085	0.509266	0.363088	0.0188617	0.00471542	0.264064	0.0424388	0.8865	1.65983	0.0235771
P	b	D	0	0.0809155	0.0693561	28.0045	0	64.3664	0.489346	0.23504	0.454668	0.0385312	0.0423843	2.99002	0.639618	0.030825	0	0.131006	0.547143	0.273571	1.57593	0.030825
P	b	E	0	0.150395	1.22894	30.917	0	63.0586	0.567205	0.0644551	0	0	0.0429701	0.158989	0.721898	0.017188	0.00429701	0.0945342	0.369543	0.120316	2.48367	0
P	b	F	0	0.0430375	0.215187	43.6352	0	50.6217	0.439939	0.282135	0	0.00478194	0.00478194	0.162586	0.263007	0.00956389	0.00956389	0.253443	0.755547	0.396901	2.89786	0.00478194
P	b	G	0	0.0805758	0.209497	40.6049	0	53.1962	0.322303	0.118178	0	0.00537172	0.00537172	2.30984	0.166523	0.0107434	0.0107434	0.284701	0.306188	0.365277	1.99291	0.0107434
P	b	H	0	0.0743218	0.153952	44.4604	0.0424696	50.9688	0.302596	0.371609	0.0053087	0	0.0371609	0.870627	0.233583	0.0318522	0.0053087	0.297287	0.0212348	0.727292	1.38026	0.0159261
P	b	I	0	0.0929512	0.123935	42.1069	0.0309837	53.669	0.299509	0.237542	0	0	0.0464756	0.681642	0.284018	0.0206558	0.0206558	0.263362	0.0568035	0.635167	1.43042	0
P	b	J	0	0.0241663	0.382633	36.7609	0.0443048	53.492	0.277912	0.116804	0	0.0161108	0.0241663	3.52425	0.0483325	0.0322217	0.0201386	0.42291	0.0120831	0.24569	4.55131	0.00402771
H	b	K	0	0.0620636	0.0775795	39.3587	0.00517197	51.999	0.486165	0.0206879	0	0.00517197	0.144815	2.99457	0.0517197	0.0413757	0.206879	0.248254	0.0103439	0.108611	4.17895	0
H	b	L	0	0.0735169	1.45903	40.5418	0	48.3459	1.43641	0.18662	0	0	0.0282757	2.45433	0.333654	0.00565515	0.0961375	0.316688	0.00565515	0.118758	4.59764	0
H	b	M	0	0.0536193	0.433079	39.5092	0.103114	55.4671	0.453702	0.127861	0	0.0164982	0.00824912	1.76119	0.131986	0.00824912	0.00412456	0.148484	0.00412456	0.383584	1.38173	0.00412456
H	b	N	0	0.0530683	0.660942	33.8093	0.00482439	60.9417	0.328059	0.265342	0	0.0144732	0.00482439	0.820147	0.371478	0.024122	0.159205	0.270166	0.0385951	0.352181	1.85739	0.024122
H	b	O	0.00855066	0.0342027	0.436084	42.6593	0	49.4143	0.363403	0.235143	0	0	0.0342027	2.04788	0.051304	0.00427533	0.089782	0.376229	0.0342027	0.282172	3.92475	0.00427533
H	b	P	0	0.321021	1.73514	38.6322	0.0203178	53.3301	0.296639	0.223495	0.00406355	0	0.036572	0.853346	0.381974	0.00812711	0.0975253	0.564834	0.00406355	0.341339	3.14925	0
H	b	Q	0	0.100162	0.285076	33.8701	0.0154095	61.4993	0.238847	0.169505	0	0.00770475	0.030819	1.06326	0.0539333	0.0231143	0.0462285	0.377533	0.0154095	0.63179	1.57177	0
H	b	R	0.00622626	0.130752	0.230372	36.6104	0	55.3951	0.635079	0.0560364	0	0	0	2.92634	0.161883	0	0.0809414	0.161883	0.0124525	0.410933	3.15049	0.0311313
H	b	S	0	0.0464018	0.337467	40.6353	0.00421834	52.1724	0.371214	0.510419	0	0.00421834	0.0168734	1.45533	0.134987	0.00421834	0.105459	0.451363	0.012655	0.257319	3.48013	0
H	b	T	0	0.0982439	0.016374	35.0199	0.0859634	59.7159	0.249703	0.0777764	0	0.0695894	0.00818699	2.41926	0.0450284	0.0695894	0	0.167833	0.0900569	0.0777764	1.78067	0.00818699
P	d	A	0	0.0357063	0.870341	41.7451	0.031243	52.3008	0.156215	0.424012	0	0.00446329	0.031243	1.70498	0.428476	0.0133899	0	0.129435	0.214238	0.294577	1.61125	0.00446329
P	d	B	0	0.0199362	0.637959	27.2877	0.0299043	67.1402	0.373804	0.533293	0	0.0199362	0.0249203	0.413676	0.837321	0.0149522	0	0.154506	0.383772	0.57815	1.51017	0.0398724
P	d	C	0	0.0853606	0.0426803	50.0213	0	41.784	0.384123	0.256082	0	0	0	1.96329	1.15237	0	0.0426803	0.213402	0	2.04866	1.74989	0.256082
P	d	D	0	0.131761	0.451751	29.414	0.0564688	62.2349	0.539591	0.476848	0.150584	0.00627431	0.0878404	2.53482	0.589785	0.0188229	0	0.100389	0.207052	0.972519	1.98896	0.0376459
P	d	E	0	0.015108	0.664753	31.893	0.015108	61.7163	0.589213	0.558997	0	0	0.030216	0.785617	0.196404	0	0	0.120864	0.22662	0.407917	2.76477	0.015108
P	d	F	0.0158554	0.0739919	0.174409	32.6621	0.0317108	60.8583	0.829766	0.348819	0	0	0.0581365	0.766344	1.02532	0.079277	0.00528513	0.21669	0.0581365	0.665927	2.11934	0.0105703
P	d	G	0	0.0271307	0.0658889	42.9092	0.00387582	51.905	0.325569	0.418588	0	0.00387582	0.0116275	0.651138	0.635634	0.0232549	0	0.112399	0.0465098	1.23639	1.56583	0.0581373
P	d	H	0	0.0535332	0.807116	45.9809	0.0329435	46.1868	0.127656	0.543568	0	0.00411794	0.00411794	0.943008	1.05007	0.00411794	0	0.189425	0.00823588	2.44194	1.58129	0.0411794
P	d	I	0.00551481	0.0992665	0.143385	40.4511	0.0330888	54.1333	0.402581	0.2978	0	0.00551481	0.027574	0.805162	0.413611	0.0165444	0.0165444	0.0827221	0.181989	0.948547	1.93018	0.00551481
P	d	J	0	0.0943135	0.443828	27.6727	0.0166436	67.7614	0.715673	0.216366	0	0	0.133148	0.510402	0.321775	0.0221914	0	0.0499307	0.0332871	0.160888	1.84743	0
H	d	K	0	0.109217	0.465359	40.358	0.0664799	54.2144	0.332399	0.19944	0	0.00474856	0.0569828	0.854741	1.02569	0.00474856	0.0142457	0.365639	0	0.769267	1.1444	0.0142457
H	d	L	0	0.0377911	0.514904	36.8416	0	56.5308	0.434598	0.477113	0	0	0.0236194	2.31471	0.0803061	0	0.0519628	0.283433	0	0.519628	1.88011	0.00944778
H	d	M	0	0	2.46457	31.9778	0	59.5194	0.739372	0.184843	0	0	0	1.2939	0.4313	0	0.0616143	0.0616143	0.123229	0.677757	2.46457	0
H	d	N	0	0.0365297	0.226484	44.5297	0.0255708	50.8566	0.29589	0.299543	0	0.0109589	0.0292237	0.847489	0.186301	0.0219178	0.00365297	0.230137	0.0474886	0.730594	1.61461	0.00730594
H	d	O	0	0.0220483	0.297652	41.3185	0.0110241	53.875	0.297652	0.281116	0	0	0.0165362	0.942564	0.220483	0.0165362	0.00551207	0.3197	0.0220483	0.700033	1.62606	0.0275604
H	d	P	0	0.0204876	0.614628	38.9264	0	55.6443	0.266339	0.327802	0	0	0.0614628	1.33169	0.758041	0.0204876	0.0204876	0.348289	0	0.409752	1.22926	0.0204876
H	d	Q	0	0.056743	0.14501	34.0016	0.0378286	61.4652	0.157619	0.226972	0	0	0	1.01507	0.14501	0.0441334	0.0378286	0.403505	0.00630477	0.617868	1.63924	0
H	d	R	0	0.00451875	0.271125	35.4858	0.0316313	57.9892	0.3615	0.158156	0	0	0.0451875	1.02124	0.75915	0	0.135563	0.420244	0	0.465432	2.81066	0.0406688
H	d	S	0	0.144602	0.374893	30.1307	0.0160668	65.3599	0.348115	0.289203	0	0.0482005	0.0428449	0.680163	0.278492	0.0107112	0	0.096401	0.0321337	0.385604	1.75129	0.0107112
H	d	T	0	0.181446	1.08868	37.4942	0.0651345	54.2384	1.77259	0.162836	0	0.00465246	0.107007	0.725784	0.0930492	0.00930492	0.060482	0.232623	0.00465246	0.060482	3.69871	0
P	g	A	0	0	0.738462	28.9846	0	59.3231	0.8	0	0	0	0.123077	1.23077	0	0	0	0	0.369231	0.184615	8.24615	0
P	g	B	0	0.0479524	0.153448	27.5295	0.0239762	68.1788	1.25156	0.244557	0	0	0.2014	0.0479524	0.0911096	0.0239762	0	0.234967	0.748058	0.599405	0.623382	0
P	g	C	0	0.218027	0.206552	38.2696	0.0459005	57.2207	0.975386	0.0573756	0	0.0172127	0.0286878	0.200815	0.63687	0.0172127	0.0229503	0.218027	0	0.269666	1.56635	0.0286878
P	g	D	0.00560444	0.123298	0.112089	39.6962	0.00560444	52.1101	0.498795	0.683742	0	0.00560444	0.0616488	1.24419	0.0392311	0	0.0448355	0.0112089	0.291431	0.229782	4.83663	0
P	g	E	0	0.0860903	0.905998	33.0464	0	61.0462	0.688722	0.422252	0	0	0.200877	0.479646	0.192678	0.00409954	0	0.0860903	0.168081	0.840405	1.82429	0.00819907
P	g	F	0.0039119	0.0117357	0.80194	31.0566	0.0782381	63.3924	0.735438	0.156476	0	0	0.113445	0.418574	0.105621	0	0	0.336424	0.039119	0.504636	2.24543	0
P	g	G	0	0.117593	8.72233	30.3697	0.0460146	56.4548	1.71788	0.117593	0	0	0.270975	0.0818038	0.173833	0.0409019	0	0.572626	0.127818	0.245411	0.940743	0
P	g	H	0	0	1.10256	41	0	53.8974	0.307692	0.179487	0	0	0	0.333333	0.461538	0	0	0.205128	0	1.33333	1.12821	0.0512821
P	g	I	0	0.0561572	0.248696	33.0686	0	61.5564	0.665864	0.184517	0	0	0.00802246	0.882471	0.216606	0.0320899	0.0160449	0.00802246	0.152427	0.850381	2.02166	0.0320899
P	g	J	0	0.0836082	0.204375	26.7871	0.0510939	68.136	2.20633	0.0092898	0	0.0650286	0.431975	0.092898	0.171861	0.0371592	0	0.23689	0.418041	0.148637	0.91969	0
H	g	L	0.041511	0.0570776	0.539643	35.5178	0.0207555	54.5403	1.28684	0.456621	0	0.00518888	0.0622665	1.81092	0.0311333	0.0103778	0.103778	0.41511	0	0.197177	4.8983	0.00518888
H	g	M	0	0.0177441	2.31857	32.7438	0	60.058	0.975927	0.2011	0	0	0.0473177	0.839889	0.171527	0	0.041403	0.0946354	0	0.473177	2.011	0.00591471
H	g	N	0	0	0.856531	34.5705	0	58.7913	0.523436	0.237925	0	0	0	0.309303	1.76065	0	0.0237925	0.0713776	0	1.02308	1.80823	0.0237925
H	g	P	0	0.0551385	8.55919	24.2694	0.0636213	63.3117	0.517453	0.0381728	0	0	0.224795	0.682869	0.271451	0.0169657	0	0.186623	0	0.436866	1.32756	0.0381728
H	g	Q	0.169344	0.0183075	0.755183	32.5782	0.00457687	61.3804	0.631608	0.448533	0	0	0.228843	0.498879	0.897066	0	0.0732299	0.0869605	0.00915374	0.581262	1.63852	0
H	g	R	0	0.0590156	1.40457	35.5589	0	53.8144	2.58882	0.0472125	0	0	0.0865562	2.45505	0.381634	0	0.0118031	0.0904906	0	0.346225	3.08455	0.0708187
H	g	S	0	0.0921659	1.01382	42.0276	0.0921659	50.0461	1.29032	0.184332	0	0	0.184332	1.38249	0.184332	0	0	0.184332	0	0.552995	2.76498	0
H	g	T	0.0830762	0.0296701	2.41514	37.3487	0.00593401	53.3349	0.480655	0.261097	0	0	0.0356041	1.86328	0.320437	0	0.0356041	0.0356041	0.0593401	0.504391	3.1747	0.011868
