# Supplementary material for: Changes in the faecal microbiota of horses and ponies during a two-year body weight gain programme
Source: PLoS One. 2020 Mar 19;15(3):e0230015. doi: 10.1371/journal.pone.0230015 (PMC7082044; doi:10.1371/journal.pone.0230015)
Supplement: S3 Data — (XLSX) [file pone.0230015.s008.xlsx]

## Sheet: Tabelle1
Type	Timepoint	Individual	Anaeroplasmataceae	Atopobiaceae	Bacillaceae	Bacteroidaceae	Bacteroidales gut group	Bacteroidales RF group	Bacteroidales UCG	Bacteroidetes BD	Barnesiellaceae	Burkholderiaceae	Campylobacteraceae	CAP	Carnobacteriaceae	Cellulomonadaceae	Christensenellaceae	Clostridiaceae	Clostridiales vadin	Coriobacteriales Incertae Sedis	Defluviitaleaceae	Desulfovibrionaceae	Dysgonomonadaceae	Eggerthellaceae	Endomicrobiaceae	Enterobacteriaceae	Enterococcaceae	Erysipelotrichaceae	Eubacteriaceae	F	Family	Fibrobacteraceae	Flavobacteriaceae	gir	Lachnospiraceae	Lactobacillaceae	Leuconostocaceae	Marinifilaceae	Marinilabiliaceae	Microbacteriaceae	Micrococcaceae	Multi	Muribaculaceae	Nocardiaceae	p	pB gut group	Paenibacillaceae	Paludibacteraceae	Pasteurellaceae
P	b	A	0.0357981	0	0	0.0318205	0.254564	0.986436	2.14391	0.127282	0.0119327	0.00397757	0	0	0	0	2.96329	0.00795513	0.167058	0.0954616	0.155125	0.0954616	0.00795513	0.218766	0.00397757	0.00795513	0.0437532	0.0198878	0.0556859	4.09292	1.78195	1.14952	0	0.413667	22.9187	0.151148	0.00795513	0.13126	0.230699	0	0	0.290362	0.481286	0	13.8181	0	0	0.334116	0
P	b	B	0	0	0	0	0.206288	0.81804	1.35866	0.0711339	0	0.00711339	0.00711339	0	0	0	3.71319	0.0213402	0.305876	0.384123	0.256082	0.120928	0.00711339	0.220515	0	0	0	0.391236	0.270309	6.07483	3.04453	0.597525	0	0.0711339	19.8179	0.128041	0	0.213402	0.00711339	0	0	0.469484	1.12392	0	5.54844	0	0	1.66453	0
P	b	C	0.00471542	0.00943085	0	0	0.315933	0.66959	0.683737	0	0	0.0141463	0	0	0	0	2.23511	0.0424388	0.381949	0.0801622	0.0613005	0.193332	0	0.207479	0	0.0895931	0.00943085	0.00943085	0.033008	7.49281	1.61268	0.509266	0	0.00471542	22.436	0.117886	0	0.00471542	0	0	0	0.325364	2.6595	0	14.4764	0	0	0.174471	0
P	b	D	0	0.0346781	0	0.0231187	0.319809	0.211922	1.63758	0.00385312	0	0.0269718	0	0	0	0	5.34042	0.0115594	0.250453	0.119447	0.231187	0.200362	0.00385312	0.304396	0.0385312	0.0115594	0.00770624	0.0423843	0.104034	4.1421	2.06912	2.99002	0	0.0693561	24.0589	0.0462374	0.00385312	0.0192656	0.0154125	0	0	0.146419	1.02108	0	6.37691	0	0	2.9014	0
P	b	E	0	0.00429701	0	0	0.0257821	0.893778	1.4438	0.133207	0	0	0	0.00429701	0	0	6.88381	0.0257821	0.227741	0.154692	0.253524	0.0644551	0	0.386731	0	0.00859402	0.012891	0.0429701	0.124613	6.59591	1.80474	0.158989	0	0	17.6006	0.70471	0.00859402	0.0386731	0.00429701	0	0	0.12891	0.846511	0	2.78876	0	0	3.42901	0
P	b	F	0.00956389	0.00478194	0	0	0.602525	1.3246	2.12318	0	0	0.0143458	0	0.0191278	0	0	3.36171	0.0239097	0.205624	0.248661	0.258225	0.224751	0.0908569	0.176932	0.00478194	0.0143458	0.0334736	0.00478194	0.0765111	2.9409	1.97016	0.162586	0	0.0286917	20.7202	0.176932	0.00478194	0.334736	0	0	0	0.372992	0.3443	0	18.4487	0	0	0.564269	0.0143458
P	b	G	0.0107434	0.0107434	0	0.0107434	0.43511	0.478083	0.972282	0	0	0.0322303	0	0.0859476	0	0	3.42179	0.0322303	0.236356	0.0698324	0.236356	0.118178	0.00537172	0.220241	0.00537172	0	0.0107434	0.00537172	0.145037	9.94306	1.82639	2.30984	0	0	22.3356	0.161152	0.00537172	0.0805758	0	0	0	0.397508	0.472712	0	11.3397	0.00537172	0	0.0698324	0
P	b	H	0.0053087	0	0	0	0.541487	0.265435	1.02458	0	0	0.0212348	0.0424696	0.0106174	0	0	3.08436	0.0212348	0.169878	0.0955566	0.16457	0.3663	0.0106174	0.185805	0	0.0159261	0	0.0371609	0.0583957	12.4436	1.79434	0.870627	0	0	23.2096	0.127409	0	0.0053087	0	0	0	0.318522	2.11286	0	13.7336	0	0	0.153952	0
P	b	I	0.0206558	0.0154919	0	0	0.438936	0.356313	1.08443	0	0	0.0258198	0.0309837	0.00516396	0	0	3.26362	0.0154919	0.237542	0.0722954	0.129099	0.237542	0	0.206558	0	0.0568035	0.0154919	0.0464756	0.0413116	11.6602	1.63697	0.681642	0	0.00516396	23.2998	0.0877872	0.00516396	0.0154919	0.00516396	0	0	0.325329	1.93132	0	12.2696	0	0	0.315001	0
P	b	J	0.0201386	0	0	0.00402771	0.0765265	0.571935	1.07943	0	0	0.00805542	0.0443048	0	0	0	2.1508	0.0120831	0.136942	0.108748	0.0684711	0.0563879	0.00402771	0.132914	0.0161108	0	0.00805542	0.0241663	0.0966651	2.97648	1.4097	3.52425	0	0	25.5115	0.330272	0.0161108	0	0.22958	0	0	0.515547	0.366522	0	13.521	0	0	0.547769	0
H	b	K	0.155159	0.0206879	0	0	0.108611	0.687872	1.8826	0	0	0.0103439	0.00517197	0	0	0	2.88079	0.0310318	0.243082	0.175847	0.0672356	0.0206879	0	0.248254	0.00517197	0.00517197	0.00517197	0.144815	0.160331	1.80502	2.51358	2.99457	0	0	23.8376	0.00517197	0	0	0.693044	0	0	0.320662	0.967158	0	14.1557	0.00517197	0	0.760279	0
H	b	L	0.0169654	0.0339309	0	0	0.039586	1.05186	1.05186	0	0.0169654	0.0226206	0	0	0.118758	0	3.64757	0.367585	0.0961375	0.203585	0.192275	0.0678618	0	0.95572	0	0.299723	0.0113103	0.0282757	0.203585	2.6353	2.10372	2.45433	0	0.00565515	24.5716	0.0339309	0	0.152689	0	0	0	0.356274	0.780411	0	15.5347	0	0	1.148	0
H	b	M	0	0.00412456	0	0.0123737	0.0329965	0.911528	0.944525	0	0.0494947	0.0164982	0.103114	0	0	0	3.09755	0.0247474	0.103114	0.181481	0.136111	0.0989895	0.00412456	0.210353	0.0164982	0.0123737	0.00824912	0.00824912	0.0494947	2.68921	1.97567	1.76119	0	0.0247474	25.5517	0.268097	0.00824912	0	0.449577	0	0	0.226851	0.610435	0	10.6042	0	0	0.540318	0
H	b	N	0.125434	0.0192976	0	0	0.0192976	0.738132	1.23504	0	0.0144732	0.0964878	0.00482439	0	0	0	3.24682	0.00964878	0.139907	0.0916635	0.260517	0.260517	0	0.202624	0.0144732	0.00482439	0.00964878	0.00482439	0.0482439	2.68236	1.66924	0.820147	0	0.0723659	26.3846	0.496912	0.024122	0.0289464	0	0	0	0.299112	2.14203	0	11.0865	0.00964878	0	0.255693	0
H	b	O	0.0726806	0.00427533	0	0.051304	0.239419	1.27405	3.89055	0	0.076956	0.0171013	0	0	0	0	2.75759	0.00855066	0.200941	0.0427533	0.222317	0.12826	0.00855066	0.252245	0	0.00427533	0.012826	0.0342027	0.0726806	2.2189	1.83839	2.04788	0	0.0171013	18.8542	0.252245	0	0.132535	0.84224	0.00855066	0	0.414707	0.508764	0	13.9547	0	0	0.607097	0
H	b	P	0.0609533	0.00812711	0	0	0.00406355	0.593279	0.593279	0	0.0325084	0.0121907	0.0203178	0	0	0	2.0399	0.00406355	0.142224	0.0609533	0.130034	0.207241	0	0.219432	0	0.0121907	0	0.036572	0.073144	1.34504	1.71482	0.853346	0	0.0284449	24.0644	0.637978	0	0	0.142224	0	0	0.637978	0.690804	0	17.0547	0	0	0.121907	0
H	b	Q	0.030819	0	0	0.00770475	0.215733	0.354419	1.618	0	0.0154095	0.00770475	0.0154095	0	0	0	3.01256	0.177209	0.215733	0.0770475	0.115571	0.123276	0.00770475	0.1618	0.00770475	0	0.138686	0.030819	0.061638	6.30249	2.2652	1.06326	0.231143	0	20.5332	0.115571	0.030819	0.061638	0.00770475	0	0	0.46999	0.724247	0	8.53687	0	0	0.238847	0
H	b	R	0.0373576	0.0124525	0	0	0	0.130752	1.05224	0	0.0311313	0.0124525	0	0	0	0	2.55277	0.0186788	0.19924	0.317539	0.0311313	0.0560364	0	0.242824	0	0.00622626	0.0560364	0	0.0311313	0.410933	1.38223	2.92634	0	0	28.535	0.124525	0	0	0.00622626	0	0	0.255277	1.88033	0.00622626	14.5196	0	0	0.796962	0
H	b	S	0.0632751	0.00843668	0	0.012655	0.10124	0.881633	0.733991	0	0.0379651	0.0590568	0.00421834	0	0	0	2.21041	0.0210917	0.232009	0.0801485	0.172952	0.109677	0	0.244664	0.00421834	0.00843668	0.012655	0.0168734	0.0843668	2.83894	1.45955	1.45533	0	0	22.9815	0.257319	0.00421834	0.02531	1.07146	0	0	0.548384	1.1727	0	15.7428	0	0	0.809922	0
H	b	T	0	0.0122805	0	0	0.523967	1.00291	1.84207	0	0	0	0.0859634	0.0040935	0	0	5.7923	0.0040935	0.311106	0.0736829	0.0900569	0.0736829	0.016374	0.159646	0.0695894	0	0.00818699	0.00818699	0.331573	7.40104	2.55025	2.41926	0	0.0286545	16.0874	0.00818699	0	0.282451	0	0	0	0.208768	0.331573	0	2.74264	0	0	5.33792	0
P	d	A	0	0.00446329	0	0	0.37938	1.38362	0.981924	0.120509	0	0.0357063	0.031243	0	0	0	3.95447	0.0178532	0.147289	0.0490962	0.607007	0.424012	0.00892658	0.0981924	0.00446329	0.00892658	0.0178532	0.031243	0.031243	10.3861	1.90136	1.70498	0	0.00446329	21.4149	0.142825	0.00892658	0.129435	0	0	0	0.285651	1.12475	0	7.22607	0	0	0.258871	0.0580228
P	d	B	0	0.00498405	0	0.0099681	0.154506	0.488437	1.17125	0.0647927	0	0.0498405	0.0299043	0.124601	0	0	5.08373	0.104665	0.224282	0.124601	0.458533	0.498405	0	0.244219	0.0199362	0.0598086	0	0.0249203	0.194378	5.28808	2.45215	0.413676	0	0	24.5165	0.558214	0.00498405	0.189394	0	0	0	0.169458	1.78927	0	5.01894	0	0	1.06659	0.0099681
P	d	C	0.0426803	0	0	0	0	0.170721	0.768246	0	0	0.0426803	0	0	0	0	1.28041	0	0.0853606	0.170721	0.0853606	0.213402	0	0.213402	0	0.0853606	0	0	0.0426803	4.35339	0.768246	1.96329	0	0	24.968	0.0426803	0	0	0.0853606	0	0	0.256082	3.58515	0	20.1451	0	0	0.341443	0
P	d	D	0	0.0250973	0	0.0188229	0.288618	0.376459	1.1733	0	0.00627431	0.0501945	0.0564688	0	0	0	4.47359	0.0878404	0.389007	0.156858	0.238424	0.464299	0	0.288618	0.00627431	0.144309	0.0125486	0.0878404	0.0815661	6.06726	2.05797	2.53482	0	0.207052	20.8119	0.131761	0.00627431	0.0250973	0	0	0	0.181955	0.934873	0	10.0703	0	0	0.633706	0.0376459
P	d	E	0	0.0453241	0	0.015108	0.030216	0.166188	0.982021	0.392809	0	0.015108	0.015108	0.0453241	0	0	4.80435	0.015108	0.0755401	0.030216	0.951805	0.513673	0.015108	0.453241	0	0.015108	0.030216	0.030216	0.15108	3.29355	2.2511	0.785617	0	0	26.9829	0.347485	0.015108	0.287052	0	0	0	0.120864	2.2511	0	9.06481	0	0	1.29929	0
P	d	F	0.00528513	0.0105703	0	0	0.3911	0.433381	0.745204	0	0	0.0264257	0.0317108	0.0422811	0	0	4.84647	0.0475662	0.105703	0.396385	0.40167	0.338249	0.0317108	0.41224	0	0.417526	0.0211405	0.0581365	0.0687067	3.10237	2.45759	0.766344	0	0.486232	23.9152	0.116273	0.0105703	0.0845621	0.00528513	0.0158554	0	0.258972	1.39528	0	11.8968	0	0	1.05174	0.406955
P	d	G	0	0.00775164	0	0.0271307	0.298438	0.3527	0.670517	0.0193791	0	0.0581373	0.00387582	0	0	0	3.3332	0.00775164	0.0620131	0.100771	0.182163	0.418588	0.00387582	0.201543	0.00387582	0.162784	0	0.0116275	0.0891438	6.0424	1.92241	0.651138	0	1.2984	20.8635	0.0503856	0.00387582	0.286811	0	0	0	0.178288	2.64331	0	11.86	0	0	0.135654	0.00387582
P	d	H	0	0.00411794	0	0	0.230605	0.465327	0.337671	0	0	0.0452973	0.0329435	0	0	0	1.52364	0.0864767	0.0905946	0.0411794	0.0288256	0.543568	0	0.065887	0.00411794	0.0370614	0.00411794	0.00411794	0.0164718	1.63894	0.877121	0.943008	0	0	26.4207	0.218251	0.0164718	0	0	0	0	0.358261	1.44128	0	25.2347	0	0	0.452973	0.127656
P	d	I	0.0165444	0.00551481	0	0.027574	0.408096	0.347433	1.12502	0	0	0.0441185	0.0330888	0.0386037	0	0	4.12508	0.0386037	0.270226	0.0496333	0.397066	0.28677	0	0.341918	0.00551481	0.0827221	0.0386037	0.027574	0.0772073	6.95417	2.48166	0.805162	0	0.159929	18.5959	0.0827221	0.0165444	0.231622	0	0.00551481	0	0.143385	4.08096	0	9.85496	0.0496333	0	0.501847	0
P	d	J	0	0.0998613	0	0	0.15534	0.604716	0.809986	0	0.00554785	0.0110957	0.0166436	0.00554785	0.144244	0	7.58946	0.404993	0.604716	0.0499307	0.221914	0.216366	0.0277393	0.488211	0	0.0110957	0.0166436	0.133148	0.299584	9.85298	2.81831	0.510402	0	0.0332871	20.7878	0.23301	0	0.127601	0.00554785	0	0	0.0943135	0.843273	0	1.53121	0	0	1.06519	0
H	d	K	0	0.0142457	0	0	0.13296	0.940216	1.1729	0	0	0.0332399	0.0664799	0	0	0	2.88713	0	0.379885	0.175697	0.0569828	0.185194	0	0.113966	0.00474856	0.69329	0.00474856	0.0569828	0.109217	5.53683	1.71898	0.854741	0	0	24.3411	0.441616	0.00474856	0	1.60976	0	0	0.403628	1.43881	0	13.5999	0	0.00474856	1.1539	0.00474856
H	d	L	0.0472389	0.042515	0	0	0.0283433	0.203127	0.160612	0	0.00944778	0.0236194	0	0	0	0	2.99495	0.00944778	0.00944778	0.118097	0.25509	0.222023	0	0.240918	0	0.0236194	0.0188956	0.0236194	0.00472389	2.13047	1.01091	2.31471	0	0	32.1083	0.273986	0	0.0236194	0.0755822	0	0	0.363739	1.74311	0	15.551	0	0	0.0897539	0
H	d	M	0.0616143	0.123229	0	0.0616143	0	0.554529	0.554529	0	0	0	0	0	0	0	3.4504	1.04744	0	0.123229	0.308071	0.184843	0	0.4313	0	0	0.0616143	0	0	3.38879	1.84843	1.2939	0	0	29.9445	0.0616143	0	0	2.34134	0	0	0.308071	1.54036	0	9.30376	0	0	0.246457	0
H	d	N	0.00365297	0.00730594	0	0	0.434703	0.281279	0.913242	0	0.00365297	0.0182648	0.0255708	0.00730594	0	0	3.12329	0.0182648	0.13516	0.0547945	0.142466	0.29589	0	0.219178	0.0109589	0.0219178	0.0511416	0.0292237	0.0694064	12.0037	1.92146	0.847489	0	0.0584475	21.7205	0.146119	0.00365297	0.0255708	0.0803653	0	0	0.273973	2.12968	0	13.7826	0	0	0.303196	0
H	d	O	0.00551207	0.0220483	0	0.0110241	0.551207	0.297652	0.887444	0	0	0.0385845	0.0110241	0.0220483	0	0	3.58285	0.00551207	0.220483	0.0496086	0.214971	0.275604	0.0110241	0.214971	0	0.0330724	0.00551207	0.0165362	0.0606328	9.43667	1.90718	0.942564	0	0.0165362	24.0492	0.214971	0	0.0716569	0.0992173	0	0	0.385845	2.25995	0	12.6282	0.00551207	0	0.396869	0
H	d	P	0.0204876	0	0	0	0.0614628	0.778529	0.614628	0	0.0204876	0.0204876	0	0	0	0	2.92973	0.0204876	0.348289	0.102438	0.327802	0.307314	0	0.163901	0	0.102438	0.0409752	0.0614628	0.122926	1.6595	2.41754	1.33169	0	0	20.8769	0.348289	0.0614628	0	0.0204876	0	0	0.368777	1.70047	0	14.2799	0	0	1.74145	0
H	d	Q	0.0252191	0	0	0.00630477	0.189143	0.346762	1.39335	0	0.00630477	0.0315239	0.0378286	0	0	0	3.04521	0.182838	0.170229	0.056743	0.0882668	0.119791	0.0315239	0.0945716	0	0	0.0126095	0	0.0504382	6.62001	2.61018	1.01507	0.195448	0	19.9609	0.113486	0.0189143	0.0252191	0.0441334	0	0	0.516991	0.617868	0	8.87712	0.0126095	0	0.189143	0
H	d	R	0.0497063	0.00451875	0	0	0	0.194306	2.05603	0	0	0.018075	0.0316313	0	0	0	3.67826	0	0.311794	0.158156	0.171713	0.158156	0	0.167194	0	0.0813376	0	0.0451875	0.0271125	0.944419	1.89788	1.02124	0	0	20	0.248531	0.00451875	0	0	0	0	0.447357	1.55445	0	8.56756	0.0858563	0	0.0858563	0
H	d	S	0	0.0160668	0.00535561	0	0.224936	0.615895	0.717652	0	0	0.0214225	0.0160668	0.0107112	0	0	6.12682	0.0107112	0.299914	0.0374893	0.149957	0.289203	0.0107112	0.267781	0.0482005	0.0160668	0	0.0428449	0.139246	9.77935	2.08869	0.680163	0	0.0589117	20.8548	0.369537	0	0.321337	0.00535561	0	0	0.144602	1.0979	0	1.97087	0	0	2.51714	0
H	d	T	0.0558295	0.102354	0	0	0.0186098	0.632735	1.85168	0.00465246	0.237276	0.0232623	0.0651345	0	0.162836	0	3.91737	0.0279148	0.525728	0.735089	0.139574	0.060482	0.00465246	0.767656	0.00465246	0	0.125616	0.107007	0.32102	2.35415	2.48907	0.725784	0	0.0186098	26.4446	0.139574	0	0.0232623	0.32102	0	0	0.26519	0.916535	0	12.2453	0.00465246	0	0.683912	0
P	g	A	0	0	0	0	0.369231	0.123077	1.41538	0.615385	0	0	0	0.123077	0	0	6.95385	0	0.0615385	0.246154	0.0615385	0	0	0.553846	0	0	0.123077	0.123077	0.123077	4.86154	1.47692	1.23077	0	0.246154	25.7231	0.246154	0.0615385	0.307692	0	0	0	0	0.738462	0	3.07692	0	0	0.123077	0
P	g	B	0	0.0143857	0	0	0.0143857	0.143857	1.40021	0.0143857	0	0.0239762	0.0239762	0	0	0	10.1803	0.0431572	0.608996	1.00221	0.258943	0.187014	0	0.230172	0	0.0287715	0.00479524	0.2014	0.311691	7.83543	4.25818	0.0479524	0	0.0719286	21.4683	0.00959049	0	0.0623382	0	0	0	0.244557	1.18922	0	1.49132	0	0	0.0527477	0
P	g	C	0.0229503	0	0	0	0	0.275403	0.304091	0	0	0.0344254	0.0459005	0	0	0	3.51139	0.0172127	0.240978	0.344254	0.177864	0.0573756	0	0.441792	0.0172127	0.0688508	0.00573756	0.0286878	0.143439	5.73756	4.00482	0.200815	0	0	28.7108	0.114751	0.00573756	0.00573756	0	0	0	0.229503	1.57209	0	12.353	0	0	1.66389	0
P	g	D	0.0448355	0.00560444	0	0.00560444	0.717368	0.156924	2.34266	0.325057	0	0.0280222	0.00560444	0.0280222	0	0	3.07684	0	0.0784621	0.117693	0.627697	0.627697	0.00560444	0.369893	0.00560444	0.00560444	0.00560444	0.0616488	0.128902	4.22575	1.34507	1.24419	0	0.0504399	27.8597	0.0560444	0.0168133	0.263409	0	0	0.00560444	0.212969	0.722973	0	14.1008	0.0168133	0	0.0560444	0
P	g	E	0	0.0409954	0	0.0163981	0.0245972	0.0409954	0.364859	0	0	0.0286968	0	0.0204977	0	0	3.44361	0.106588	0.0901898	0.192678	1.812	0.35666	0	0.401755	0	0.0368958	0.0163981	0.200877	0.0245972	1.64391	1.46353	0.479646	0	0.594433	28.5533	0.307465	0.00409954	0.286968	0	0	0	0.106588	1.64801	0	9.66261	0.0409954	0	0.053294	0
P	g	F	0	0.0039119	0	0	0.148652	0.262098	1.18922	0	0	0.0195595	0.0782381	0	0	0	2.66401	0.039119	0.168212	0.3286	0.320776	0.140829	0.0234714	0.363807	0	0.0117357	0.0508548	0.113445	0.117357	2.65227	4.55346	0.418574	0	0.0039119	29.2415	0.187771	0.0977976	0.08215	0	0	0	0.438133	1.09142	0.0039119	8.3128	0	0	0.113445	0
P	g	G	0	0.00511274	0	0	0.107367	0.720896	1.45202	0.0153382	0	0.00511274	0.0460146	0	0	0	4.67815	0.0255637	0.490823	1.28841	0.076691	0.117593	0	0.255637	0	0.0102255	0.00511274	0.270975	0.470372	5.51664	5.73138	0.0818038	0	0	23.9992	0.0460146	0.0153382	0.0869165	0	0	0	0.603303	0.480597	0	5.20988	0	0	0.792474	0
P	g	H	0	0	0	0	0.410256	0.179487	1.05128	0	0	0	0	0	0	0	2.25641	0	0.102564	0.153846	0.205128	0.153846	0	0.153846	0	0.0512821	0	0	0.205128	5.46154	2.35897	0.333333	0	0	24.8718	1.07692	0	0	0	0	0	0.230769	1.17949	0	10.2821	0	0	0.333333	0
P	g	I	0.0160449	0.0401123	0	0.0320899	0.192539	0.152427	1.02688	0.0561572	0	0.0481348	0	0.0320899	0	0	4.23586	0.00802246	0.0481348	0.256719	0.922583	0.168472	0	0.352988	0	0.136382	0.00802246	0.00802246	0.0481348	2.10991	2.0698	0.882471	0	0.914561	28.5439	0.0401123	0.0481348	0.232651	0	0	0	0.0160449	2.13398	0	8.79262	0	0	0.0240674	0
P	g	J	0	0	0	0	0.0557388	0.334433	1.22161	0	0	0	0.0510939	0	0	0	9.104	0.269404	0.44591	1.81151	0.0185796	0.0092898	0	0.278694	0.0650286	0.0278694	0.0185796	0.431975	0.66422	7.12992	3.81811	0.092898	0	0.0371592	16.9167	0.0371592	0.0046449	0.2276	0	0	0	0.23689	0.362302	0	1.45385	0	0	1.78364	0
H	g	L	0.041511	0.0259444	0.00518888	0	0.337277	0.669365	1.18825	0	0.00518888	0.0155666	0.0207555	0	0	0.00518888	3.45579	0.0778331	0.176422	0.32171	0.171233	0.233499	0	0.882109	0.00518888	0.0155666	0.0570776	0.0622665	0.0882109	3.72561	2.31943	1.81092	0	0.0155666	24.9377	0	0.0311333	0.217933	0.0103778	0.0259444	0.00518888	0.472188	0.607098	0.00518888	11.6646	0.0103778	0.0103778	0.778331	0
H	g	M	0.041403	0.0768912	0	0.00591471	0	0.0473177	0.325309	0	0.00591471	0	0	0	0	0	4.04566	0.147868	0.041403	0.147868	0.4022	0.136038	0	0.674277	0	0	0.0768912	0.0473177	0.0295735	0.863548	1.53191	0.839889	0	0.106465	32.7438	0.467262	0.0354883	0.0473177	0.0946354	0	0	0.106465	3.28858	0	11.3148	0	0	0.141953	0
H	g	N	0.0237925	0.0237925	0	0	0	0.142755	0.499643	0	0	0.0237925	0	0	0	0	2.8789	0.118963	0.0713776	0.142755	0.356888	0.237925	0	0.309303	0	0.0237925	0.19034	0	0.0237925	1.97478	2.09374	0.309303	0	0	31.192	0.594813	0.0713776	0	0.28551	0	0	0.142755	2.33167	0	9.35046	0	0	0.309303	0.0237925
H	g	P	0	0.0424142	0	0	0.0721042	0.2969	0.636213	0	0.0169657	0	0.0636213	0	0.00424142	0	3.10048	0.916147	0.220554	0.0212071	0.212071	0.0381728	0	0.428384	0	0.080587	0	0.224795	0.101794	1.34029	3.4101	0.682869	0	0	33.3333	0.763456	0	0	0.23752	0	0	0.216313	0.992493	0	7.83391	0.229037	0	0.0254485	0
H	g	Q	0.068653	0	0.0274612	0.0137306	0.0274612	0.334111	0.558378	0	0	0.0183075	0.00457687	0	0	0.00915374	3.20838	0.155614	0.0869605	0.114422	0.30665	0.434803	0.00457687	0.503456	0	0.0228843	0.00457687	0.228843	0.0274612	1.79413	1.92228	0.498879	0.0961142	0	32.1708	0.622454	0.0137306	0	0	0.105268	0.0457687	0.128152	1.47375	0.00915374	11.9777	0.201382	0	0.109845	0.00457687
H	g	R	0.0118031	0.0550812	0	0	0.0157375	0.121966	0.539009	0	0	0.0354094	0	0	0	0	6.77106	0.102294	0.121966	2.03014	0.161309	0.0432781	0	0.397372	0	0.0275406	0.0118031	0.0865562	0.417044	0.0550812	4.07208	2.45505	0.102294	0	23.1499	0.491797	0.00393437	0	0.173112	0	0	0.0983594	3.89503	0	7.75465	0.1259	0	1.12917	0
H	g	S	0	0	0	0.0921659	0	0.737327	1.01382	0	0	0	0.0921659	0	0	0	3.87097	0.0921659	0	0.737327	0.368664	0.184332	0	0.460829	0	0	0.0921659	0.184332	0.0921659	1.38249	1.75115	1.38249	0	0	26.8203	0.460829	0.0921659	0	0	0	0	0.276498	1.01382	0	15.8525	0	0	0.552995	0
H	g	T	0.0356041	0.017802	0.011868	0.011868	0.0712082	0.284833	0.84263	0	0.0356041	0.0356041	0.00593401	0	0	0.011868	1.79207	0.011868	0.14835	0.136482	0.0652742	0.243295	0	0.296701	0	0.0534061	0.00593401	0.0356041	0.011868	1.61405	1.26394	1.86328	0	0.011868	31.112	0.504391	0.017802	0.0652742	0.575599	0.0593401	0.011868	0.0356041	0.682412	0	16.4194	0.0890102	0.00593401	0.219559	0
[truncated: 17 more columns]
