# Supplementary material for: Changes in the faecal microbiota of horses and ponies during a two-year body weight gain programme
Source: PLoS One. 2020 Mar 19;15(3):e0230015. doi: 10.1371/journal.pone.0230015 (PMC7082044; doi:10.1371/journal.pone.0230015)
Supplement: S4 Data — (XLSX) [file pone.0230015.s009.xlsx]

## Sheet: Tabelle1
Type	Timepoint	Individual	Anaerorhabdus furcosa group	Cytophaga xylanolytica group	Eubacterium coprostanoligenes group	Eubacterium eligens group	Eubacterium hallii group	Eubacterium nodatum group	Eubacterium oxidoreducens group	Eubacterium ruminantium group	Eubacterium xylanophilum group	Ruminococcus gauvreauii group	Ruminococcus torques group	Acetitomaculum	Actinobacillus	Agathobacter	Alistipes	Alloprevotella	Allorhizobium-Neorhizobium-Pararhizobium-Rhizobium	Anaerofustis	Anaeroplasma	Anaerosporobacter	Anaerostipes	Anaerovibrio	Anaerovorax	Arthrobacter	Bacillus	Bacteroides	Blautia	Butyricicoccus	Butyrivibrio	Campylobacter	Candidatus Endomicrobium	Candidatus Soleaferrea	Carnobacterium	Catenisphaera	Cellulomonas	Cellulosilyticum	Christensenellaceae R-7 group	Chryseobacterium	Clostridium sensu	Clostridium sensu stricto	Coprococc	Coprococcu	Coprococcus	Defluviitaleaceae UCG	Denitrobacterium	Desulfovibrio	dgA gut group
P	b	A	0.00397757	0.230699	3.24569	0.00795513	0.155125	0.107394	0.0596635	0.536971	0.0159103	0	0.0238654	0.266497	0	0.807446	0.00795513	1.42795	0	0	0.0357981	0.0159103	0.13126	0.282407	1.26089	0	0	0.0318205	0.747783	0	0.0238654	0	0.00397757	0.743805	0	0.00397757	0	0.00795513	2.89965	0	0.00795513	0	0.0795513	0.0477308	0.0437532	0.155125	0.00397757	0.0556859	0.186946
P	b	B	0.0711339	0.00711339	5.16432	0	0.113814	0.128041	0.106701	0.384123	0.00711339	0.00711339	0.00711339	0.0640205	0	0.739792	0.0426803	0.341443	0	0.0853606	0	0	0.0142268	0.284535	2.13402	0	0	0	0.177835	0	0.00711339	0.00711339	0	1.26618	0	0.0213402	0	0.0426803	3.64917	0	0.0213402	0	0.0497937	0.0497937	0	0.256082	0.0355669	0.0995874	0.0284535
P	b	C	0	0	4.60697	0.00471542	0.0801622	0.0943085	0.033008	1.70698	0.0188617	0.00943085	0.0141463	0.0377234	0	1.14113	0.0518697	1.57024	0	0.00471542	0.00471542	0.0235771	0.00471542	0.8865	1.15056	0	0	0	0.33008	0	0.0141463	0	0	0.650729	0	0.00471542	0	0	2.1691	0	0.0424388	0	0.0801622	0.0895931	0.0141463	0.0613005	0.00943085	0.169755	0.132032
P	b	D	0.0192656	0.0154125	2.80892	0	0.0732093	0.0693561	0.250453	0.373753	0.150272	0	0.0192656	0.030825	0	0.477787	0.00385312	0.0847686	0.00385312	0.030825	0	0.0115594	0.00385312	0.273571	1.30621	0	0	0.0231187	0.200362	0	0.0192656	0	0.0385312	0.393018	0	0	0	0	5.31345	0	0.0115594	0	0.0770624	0.0192656	0	0.231187	0.0115594	0.196509	0.065503
P	b	E	0.00429701	0.00429701	2.54813	0	0.154692	0.0687521	0.872293	0.0644551	0.017188	0	0.00429701	0.0515641	0	0.412513	0	2.02819	0	0.0429701	0	0.00429701	0	0.120316	1.24613	0	0	0	1.143	0.017188	0	0	0	0.859402	0	0	0	0.00429701	6.79787	0	0.0257821	0	0.0386731	0.012891	0.021485	0.253524	0.012891	0.0644551	0.322276
P	b	F	0	0	2.5679	0	0.0765111	0.0669472	0.0334736	0.310826	0.00478194	0.00478194	0.0143458	0.0382555	0.0143458	0.894223	0.0334736	0.286917	0.00478194	0.00956389	0.00956389	0.0191278	0.0239097	0.396901	1.5637	0	0	0	0.282135	0	0.0334736	0	0.00478194	0.631217	0	0.00478194	0	0.00478194	3.31389	0	0.0239097	0	0.0478194	0.0908569	0	0.258225	0.0191278	0.133894	0.191278
P	b	G	0	0	4.66803	0	0.15578	0.134293	0.150408	0.46734	0	0.0214869	0.0698324	0.0537172	0	1.1012	0.0268586	0.295445	0	0.0214869	0.0107434	0.0214869	0.0161152	0.365277	1.30533	0	0	0.0107434	0.257843	0	0.00537172	0	0.00537172	0.800387	0	0	0	0.00537172	3.34658	0	0.0322303	0	0.0376021	0.134293	0.0268586	0.236356	0.0161152	0.118178	0.128921
P	b	H	0.0053087	0	4.31597	0	0.138026	0.0796305	0.387535	0.461857	0.0318522	0	0.0106174	0.196422	0	0.806923	0.0106174	0.28667	0	0.0159261	0.0053087	0.0212348	0	0.727292	1.12014	0	0	0	0.153952	0	0	0.0424696	0	0.668896	0	0.0159261	0	0.0053087	2.90386	0	0.0212348	0	0.0583957	0.265435	0.0053087	0.16457	0.0106174	0.238892	0.100865
P	b	I	0	0.00516396	4.80764	0	0.134263	0.0361477	0.340821	0.562871	0.0258198	0.0154919	0.0309837	0.253034	0	0.821069	0.0258198	0.402789	0	0.0154919	0.0206558	0.0258198	0.0206558	0.635167	1.06377	0	0	0	0.237542	0	0	0.0309837	0	0.91402	0	0.0206558	0	0.0154919	3.08805	0	0.0154919	0	0.0619675	0.170411	0.0258198	0.129099	0.0154919	0.154919	0.0877872
P	b	J	0	0.22958	2.27566	0	0.0684711	0.0362494	0.0120831	0.664572	0.0362494	0	0.0120831	0.237635	0	0.926373	0.0926373	0.197358	0	0.00805542	0.0201386	0.00805542	0.0845819	0.24569	1.04318	0	0	0.00402771	0.414854	0	0.0563879	0.0443048	0.0161108	0.430965	0	0.00402771	0	0	2.05816	0	0.0120831	0	0.0362494	0.177219	0	0.0684711	0	0.0402771	0.394716
H	b	K	0.00517197	0.693044	4.29791	0.00517197	0.0103439	0.149987	0.00517197	0.181019	0.00517197	0	0.00517197	0.0465477	0	1.41195	0.00517197	0.331006	0	0	0.155159	0.0103439	0.00517197	0.108611	1.38092	0	0	0	0.362038	0	0.108611	0.00517197	0.00517197	0.517197	0	0.0103439	0	0	2.87044	0	0.0310318	0	0.0258598	0.0103439	0.0310318	0.0672356	0.00517197	0.0206879	0.449961
H	b	L	0	0	1.40813	0	0.169654	0.141379	0.0169654	0.18662	0.00565515	0	0.0169654	0.0848272	0	0.865238	0.0282757	0.152689	0	0	0.0169654	0.0113103	0.0169654	0.118758	0.995306	0	0	0	0.169654	0	0.0622066	0	0	0.311033	0.118758	0	0	0	3.7324	0	0.367585	0	0.0678618	0.0339309	0	0.192275	0	0.0339309	0.163999
H	b	M	0	0.449577	3.55537	0	0.0989895	0.0412456	0.0371211	0.404207	0	0.00412456	0.0164982	0.136111	0	1.27861	0.00824912	0.313467	0	0	0	0.0164982	0.226851	0.383584	1.27449	0	0	0.0123737	1.62095	0.0247474	0.065993	0.103114	0.0164982	0.457826	0	0	0	0	3.06042	0	0.0247474	0	0.0701176	0.0288719	0.0247474	0.136111	0.0206228	0.0701176	0.329965
H	b	N	0	0	4.56387	0	0.0771903	0.135083	0.0385951	0.665766	0.0337707	0.00482439	0.0337707	0.106137	0	1.0083	0.130259	0.738132	0	0	0.125434	0.0144732	0.106137	0.352181	1.03724	0	0	0	0.75743	0	0.0337707	0.00482439	0.0144732	0.849093	0	0	0	0.00964878	3.20822	0	0.00964878	0	0.0675415	0.0482439	0.024122	0.260517	0	0.139907	0.139907
H	b	O	0	0.84224	2.44976	0	0.303549	0.06413	0.038478	0.337751	0.00855066	0.00855066	0.00427533	0.226593	0	0.949124	0.0427533	0.884994	0	0	0.0726806	0.0213767	0.051304	0.282172	1.32535	0	0	0.051304	0.461736	0	0.00427533	0	0	0.555793	0	0.00427533	0	0.00427533	2.70201	0	0.00855066	0	0.0470286	0.0171013	0.051304	0.222317	0	0.06413	0.324925
H	b	P	0	0.142224	3.39307	0	0.272258	0.0650169	0.0162542	0.572961	0.00406355	0	0.0162542	0.11378	0	0.967126	0.00406355	0.495754	0	0	0.0609533	0.00406355	0.101589	0.341339	1.22719	0	0	0	0.735503	0	0.0609533	0.0203178	0	0.540453	0	0.00406355	0	0	1.92206	0	0.00406355	0	0.0487626	0.036572	0.036572	0.130034	0	0.109716	0.292576
H	b	Q	0	0.00770475	4.6922	0	0.0693428	0.0539333	0.061638	0.362123	0.0231143	0	0.00770475	0.208028	0	0.801294	0.030819	0.423761	0	0	0.030819	0.00770475	0.123276	0.63179	1.70275	0	0	0.00770475	0.215733	0	0.030819	0.0154095	0.00770475	1.10178	0	0.0154095	0	0	2.95863	0	0.177209	0	0.0154095	0.0231143	0	0.115571	0	0.0693428	0.261962
H	b	R	0	0.00622626	5.71571	0.0124525	0.024905	0.0560364	0	0.784509	0.024905	0	0.024905	0.124525	0	1.2577	0.0186788	0.454517	0	0	0.0373576	0.0186788	0	0.410933	0.803188	0	0	0	0.124525	0	0.24905	0	0	0.747151	0	0	0	0	2.52786	0	0.0186788	0	0.0498101	0.0311313	0.0186788	0.0311313	0	0.0373576	0.535459
H	b	S	0	1.07146	4.19725	0	0.164515	0.0590568	0.0295284	0.476673	0.00843668	0	0.012655	0.164515	0	0.797267	0.0885852	0.73821	0	0	0.0632751	0.00843668	0.0337467	0.257319	1.04193	0	0	0.012655	0.438708	0	0.0421834	0.00421834	0.00421834	0.447144	0	0	0	0	2.20619	0	0.0210917	0	0.0506201	0.0970219	0.0210917	0.172952	0.00421834	0.0801485	0.0885852
H	b	T	0	0	6.18937	0.0040935	0.0654959	0.0286545	0.0532154	0.25789	0.143272	0.00818699	0.00818699	0.016374	0	0.286545	0.0368415	0.0900569	0	0.135085	0	0	0.0286545	0.0777764	1.97306	0	0	0	0.192394	0	0.016374	0.0859634	0.0695894	1.08068	0	0	0	0.0040935	5.77592	0	0.0040935	0	0.0040935	0.032748	0.0040935	0.0900569	0.00818699	0.0654959	0.032748
P	d	A	0	0	3.46351	0.0267797	0.276724	0.0803392	0.281187	0.294577	0.0223164	0.0133899	0.0267797	0.196385	0.0580228	1.63356	0.0490962	1.95046	0	0	0	0	0.00446329	0.294577	1.10243	0	0	0	0.727516	0.00892658	0	0.031243	0.00446329	0.633787	0	0.00892658	0	0.0178532	3.74916	0	0.0178532	0	0.0267797	0.223164	0.182995	0.607007	0	0.29904	0.611471
P	d	B	0	0	5.2183	0	0.199362	0.169458	0.169458	0.23425	0	0.0099681	0.0348884	0.573166	0.0099681	1.07656	0.0498405	0.129585	0	0.104665	0	0.00498405	0.0299043	0.57815	1.63975	0	0	0.0099681	0.712719	0	0.0548246	0.0299043	0.0199362	0.348884	0	0	0	0	4.98405	0	0.104665	0	0.0647927	0.0398724	0.204346	0.458533	0.00498405	0.478469	0.0598086
P	d	C	0	0.0853606	6.14597	0	0.0853606	0.213402	0.0853606	0.341443	0	0	0	0.128041	0	2.26206	0.0853606	1.36577	0	0	0.0426803	0.0426803	0	2.04866	0.298762	0	0	0	0.213402	0	0.0853606	0	0	0.256082	0	0	0	0.0426803	1.15237	0	0	0	0.128041	0.128041	0	0.0853606	0	0.170721	0.341443
P	d	D	0.00627431	0	3.35048	0	0.125486	0.263521	0.244698	0.175681	0.0125486	0	0.0250973	0.23215	0.0376459	0.897227	0	0.106663	0	0.0501945	0	0	0.0376459	0.972519	1.41799	0	0	0.0188229	0.250973	0.0250973	0	0.0564688	0.00627431	0.389007	0	0.00627431	0	0	4.41084	0	0.0878404	0	0.0439202	0.106663	0.0439202	0.238424	0.00627431	0.426653	0.0627431
P	d	E	0	0	5.06119	0	0.241728	0.0755401	0.211512	0.347485	0	0.015108	0.0755401	0.619429	0	1.43526	0	0.468349	0	0.135972	0	0	0.015108	0.407917	0.982021	0	0	0.015108	0.377701	0.0755401	0.15108	0.015108	0	0.423025	0	0.015108	0	0	4.69859	0	0.015108	0	0.181296	0.0755401	0.0453241	0.951805	0	0.407917	0.0453241
P	d	F	0	0.00528513	4.49765	0	0.19555	0.0687067	0.0475662	0.253686	0	0	0.0369959	0.079277	0.406955	1.87622	0	0.269542	0	0.0264257	0.00528513	0.00528513	0.0475662	0.665927	1.68067	0	0	0	0.375244	0.0581365	0.0634216	0.0317108	0	0.274827	0	0	0	0.0158554	4.67206	0.00528513	0.0475662	0	0.20612	0.0634216	0.147984	0.40167	0.0105703	0.317108	0.100418
P	d	G	0	0	7.60048	0	0.360451	0.0930197	0.135654	0.782915	0	0.0697647	0.0775164	0.0620131	0.00387582	1.54645	0.0193791	1.18212	0	0.0736406	0	0.00387582	0.0697647	1.23639	1.44568	0	0	0.0271307	0.224797	0	0.0503856	0.00387582	0.00387582	0.492229	0	0.00775164	0	0.0155033	3.01151	0	0.00775164	0	0.0310066	0.131778	0.0116275	0.182163	0.0116275	0.387582	0.127902
P	d	H	0	0	3.45083	0.193543	0.0947126	0.0247076	0.127656	0.251194	0	0.0452973	0.0205897	0.0576511	0.127656	3.94498	0.0329435	0.345907	0	0.00823588	0	0.0905946	0.00823588	2.44194	0.634162	0	0	0	0.234722	0.0164718	0.0288256	0.0329435	0.00411794	0.461209	0	0.00411794	0	0.0535332	1.4701	0	0.0864767	0	0.0329435	0.473563	0.0164718	0.0288256	0.00411794	0.354143	0.144128
P	d	I	0	0	5.74643	0	0.0882369	0.110296	0.226107	0.292285	0.0110296	0.00551481	0.0110296	0.590084	0	0.700381	0.0551481	1.18568	0	0.0386037	0.0165444	0.00551481	0.0220592	0.948547	1.58275	0	0	0.027574	0.193018	0.0386037	0.027574	0.0330888	0.00551481	0.534936	0	0	0	0.0110296	4.00926	0	0.0386037	0	0.0827221	0.132355	0.104781	0.397066	0	0.264711	0.0937517
P	d	J	0.0277393	0.00554785	3.72261	0	0.144244	0.0721221	0.0832178	0.0554785	0.0221914	0.0277393	0.00554785	0.432732	0	0.638003	0.0166436	0.105409	0	0.0998613	0	0.0221914	0.0554785	0.160888	1.60888	0	0	0	0.793343	0.0110957	0.00554785	0.0166436	0	0.837725	0.144244	0.0110957	0	0	7.52288	0	0.138696	0.266297	0.0277393	0	0.0887656	0.221914	0	0.216366	0.0887656
H	d	K	0	1.60976	5.2899	0.00474856	0.0379885	0.128211	0.00474856	0.740776	0	0.0237428	0.0379885	0.318154	0.00474856	2.53573	0.0142457	0.816753	0	0	0	0.0522342	0.151954	0.769267	1.19664	0	0	0	0.185194	0.00949713	0.0949713	0.0664799	0.00474856	0.783513	0	0.0237428	0	0	2.83014	0	0	0	0.0237428	0.0379885	0.0617313	0.0569828	0	0.156703	0.256422
H	d	L	0	0.0755822	2.06906	0.0141717	0.113373	0.198403	0.0188956	0.269262	0	0	0.00944778	0.703859	0	1.5825	0.0188956	0.420426	0	0	0.0472389	0.0188956	0.136993	0.519628	0.585762	0	0	0	0.741651	0.0141717	0.0283433	0	0	0.122821	0	0	0	0	2.8863	0	0.00944778	0	0.0566867	0.0803061	0.0661344	0.25509	0	0.160612	0.0377911
H	d	M	0	2.34134	3.63524	0	0.123229	0.554529	0	0.4313	0	0	0.0616143	0.677757	0	1.2939	0	0.800986	0	0	0.0616143	0	0.0616143	0.677757	0.8626	0	0	0.0616143	0.369686	0	0.0616143	0	0	0.123229	0	0	0	0	3.38879	0	1.04744	0	0.0616143	0.0616143	0	0.308071	0	0.0616143	0.246457
H	d	N	0	0.0803653	4.12055	0	0.116895	0.0767123	0.405479	0.463927	0.0182648	0.0182648	0.0219178	0.23379	0	0.851142	0.0328767	0.420091	0	0.0438356	0.00365297	0.0292237	0.0146119	0.730594	1.23105	0	0	0	0.226484	0.00730594	0.0146119	0.0255708	0.0109589	0.814612	0	0.00365297	0	0.00365297	2.94429	0	0.0182648	0	0.0767123	0.186301	0.0182648	0.142466	0.0219178	0.19726	0.0803653
H	d	O	0	0.0992173	4.36005	0	0.0716569	0.077169	0.253555	0.440966	0.0165362	0.0275604	0.0330724	0.297652	0	0.909492	0.0165362	0.485062	0	0.0330724	0.00551207	0.00551207	0.0220483	0.700033	1.22919	0	0	0.0110241	0.413405	0.00551207	0.0165362	0.0110241	0	0.722081	0	0	0	0.00551207	3.38992	0	0.00551207	0	0.0496086	0.126778	0.0220483	0.214971	0.0110241	0.18741	0.0937052
H	d	P	0	0.0204876	3.89264	0	0.245851	0.122926	0.0819504	0.471215	0	0.0409752	0	0.184388	0	1.39316	0.0409752	1.47511	0	0	0.0204876	0.0204876	0.0204876	0.409752	1.57755	0	0	0	0.389264	0	0.102438	0	0	0.758041	0	0	0	0	2.8068	0	0.0204876	0	0.163901	0.163901	0	0.327802	0	0.204876	0.245851
H	d	Q	0	0.0441334	4.90511	0	0.0945716	0.081962	0.0630477	0.252191	0	0.00630477	0.0126095	0.163924	0	0.580039	0.0252191	0.384591	0	0	0.0252191	0	0.113486	0.617868	1.97339	0	0	0.00630477	0.170229	0	0.0315239	0.0378286	0	1.1916	0	0	0	0	2.9128	0	0.182838	0	0.0504382	0.0378286	0.00630477	0.0882668	0	0.100876	0.29002
H	d	R	0	0	6.37144	0	0.0994126	0.0948938	0.0858563	0.478988	0	0.0316313	0.0316313	0.447357	0	0.939901	0.0497063	5.53095	0	0	0.0497063	0.0316313	0.018075	0.465432	0.881157	0	0	0	0.103931	0	0.1446	0.0316313	0	0.632625	0	0.00451875	0	0.0225938	3.65115	0	0	0	0.0316313	0.03615	0.0271125	0.171713	0	0.122006	0.700407
H	d	S	0.0107112	0.00535561	4.01671	0	0.0267781	0.0482005	0.112468	0.182091	0.0321337	0.0910454	0.0428449	0.176735	0	0.792631	0.0374893	0.337404	0	0.107112	0	0.0107112	0.0160668	0.385604	1.59597	0	0.00535561	0	1.0497	0.0214225	0.0321337	0.0160668	0.0482005	0.808698	0	0.00535561	0	0	6.06255	0	0.0107112	0	0.0535561	0.0589117	0.0749786	0.149957	0	0.251714	0.0214225
H	d	T	0	0.32102	3.13111	0	0.204708	0.0651345	0.00465246	0.288453	0	0	0.0186098	0.195403	0	1.54462	0.0186098	0.227971	0	0.00465246	0.0558295	0.0790918	0.060482	0.060482	1.65628	0	0	0	0.251233	0	0	0.0651345	0.00465246	0.758351	0.162836	0.0651345	0	0	3.88946	0	0.0279148	0	0.200056	0.00930492	0.0139574	0.139574	0	0.0465246	0.451289
P	g	A	0	0	5.16923	0	0.0615385	0.0615385	0.246154	0.184615	0	0	0.123077	0.246154	0	0.430769	0	0.923077	0	0	0	0	0	0.184615	1.04615	0	0	0	0.0615385	0.123077	0	0	0	0.184615	0	0	0	0	6.89231	0	0	0	0.123077	0	0	0.0615385	0	0	0
P	g	B	0.143857	0	6.87158	0	0.0239762	0.225376	0.378824	0.0431572	0	0	0.019181	0.134267	0	0.570634	0.0431572	0.215786	0	0.019181	0	0.00479524	0.00479524	0.599405	3.30872	0	0	0	0.254148	0.00479524	0.0527477	0.0239762	0	0.239762	0	0	0	0	10.1515	0	0.0431572	0	0.0239762	0.0143857	0	0.258943	0	0.139062	0.3021
P	g	C	0.0114751	0	5.45642	0	0.476218	0.143439	0.25819	0.126226	0	0.0114751	0.00573756	0.0631132	0	2.2147	0.0516381	0.315566	0	0.0172127	0.0229503	0.0286878	0.0172127	0.269666	1.21636	0	0	0	0.292616	0	0.286878	0.0459005	0.0172127	0.344254	0	0.00573756	0	0	3.44828	0	0.0114751	0.00573756	0.281141	0.00573756	0.0803259	0.177864	0.0286878	0.0573756	0.131964
P	g	D	0	0	2.72936	0	0.168133	0.0336266	0	0.35308	0	0	0.0336266	0.229782	0	1.3899	0	0.784621	0	0.117693	0.0448355	0.00560444	0.0168133	0.229782	0.924732	0.00560444	0	0.00560444	0.381102	0	0.0112089	0.00560444	0.00560444	0.0952755	0	0	0	0	3.08805	0	0	0	0.0672533	0.0112089	0	0.627697	0.0280222	0.459564	0.0280222
P	g	E	0	0	4.76776	0	0.311565	0.0491944	0.163981	0.373058	0	0	0.0491944	0.483745	0	1.46763	0.0122986	0.250072	0	0.0163981	0	0	0.0245972	0.840405	0.811708	0	0	0.0163981	0.598532	0.0655926	0.0983889	0	0	0.0696921	0	0.0368958	0	0.0368958	3.48461	0	0.106588	0	0.245972	0.0655926	0.0163981	1.812	0	0.237773	0
P	g	F	0.0273833	0	4.72558	0	0.0704143	0.215155	0.0195595	0.449869	0	0	0	0.148652	0	1.34178	0.0352071	0.481164	0	0.0743262	0	0.0117357	0.0899738	0.504636	3.54418	0	0	0	0.129093	0.039119	0.0860619	0.0782381	0	0.477252	0	0.0547667	0	0.0665024	2.57403	0	0.039119	0	0.0782381	0.0743262	0.0039119	0.320776	0.0234714	0.140829	0.133005
P	g	G	0	0	4.42252	0.00511274	0.296539	0.787361	0.235186	0.0102255	0.0102255	0	0.0255637	0.0920292	0	1.14525	0.0306764	0.352779	0	0.16872	0	0.0153382	0.0102255	0.245411	2.53592	0	0	0	0.240299	0.0409019	0.153382	0.0460146	0	0.664656	0	0	0	0	4.64236	0	0.0255637	0	0.0460146	0	0.0204509	0.076691	0.0664656	0.0920292	0.311877
P	g	H	0	0	5.30769	0	0.0769231	0	0.025641	0.589744	0	0	0.0512821	0.333333	0	1.28205	0	1.38462	0	0.0512821	0	0	0	1.33333	1.69231	0	0	0	0.564103	0	0.025641	0	0	0.666667	0	0	0	0	2.23077	0	0	0	0.0512821	0.102564	0.025641	0.205128	0.0512821	0.128205	0.0769231
P	g	I	0	0	6.1773	0	0.344966	0.0401123	0.344966	0.160449	0	0.00802246	0.0882471	0.713999	0	1.44404	0.00802246	0.537505	0	0.0481348	0.0160449	0.00802246	0.120337	0.850381	1.26755	0	0	0.0320899	0.689932	0.304854	0.120337	0	0	0.0962696	0	0	0	0	4.26795	0	0.00802246	0	0.128359	0.0722022	0.0481348	0.922583	0	0.104292	0
P	g	J	0.0046449	0	7.11598	0	0.0325143	0.0418041	0.301918	0.0185796	0.0185796	0.0092898	0.0325143	0.0232245	0	0.501649	0.0371592	0.111478	0	0.120767	0	0	0	0.148637	1.88583	0	0	0	0.0789633	0	0.0092898	0.0510939	0.0650286	0.729249	0	0.0557388	0	0	8.85782	0	0.269404	0	0.0603837	0	0.0882531	0.0185796	0.148637	0.0092898	0.0603837
H	g	L	0	0.0103778	3.60627	0	0.311333	0.197177	0.00518888	0.212744	0	0	0.0155666	0.155666	0	1.40619	0.0103778	0.404732	0	0	0.041511	0.00518888	0.249066	0.197177	1.34392	0.00518888	0.00518888	0	0.404732	0	0.0466999	0.0207555	0.00518888	0.503321	0	0	0.00518888	0.0155666	3.44541	0.00518888	0.0778331	0	0.124533	0.0259444	0	0.171233	0	0.145289	0.166044
H	g	M	0	0.0946354	3.74993	0	0.106465	0.0946354	0.00591471	0.41403	0	0	0.041403	0.697936	0	1.74484	0.0118294	0.863548	0	0.0236588	0.041403	0	0.112379	0.473177	0.792571	0	0	0.00591471	0.887206	0.00591471	0.0473177	0	0	0.207015	0	0.0177441	0	0.00591471	4.03975	0	0.147868	0	0.141953	0.0650618	0	0.4022	0	0.112379	0.0591471
H	g	N	0	0.28551	8.08946	0	0.19034	0.118963	0.0951701	0.737568	0	0	0.166548	0.356888	0.0237925	1.45134	0.166548	1.2848	0	0	0.0237925	0.0237925	0	1.02308	1.16583	0	0	0	0.309303	0	0.309303	0	0	0.404473	0	0	0	0	2.8551	0	0.118963	0	0.166548	0.142755	0	0.356888	0	0.118963	0.118963
H	g	P	0.0975527	0.23752	4.07601	0	0.186623	0.0254485	0	0.411418	0	0	0	0.470798	0	2.56182	0.00424142	0.377487	0	0	0	0.0254485	0.0381728	0.436866	1.47601	0	0	0	0.861009	0.00424142	0.131484	0.0636213	0	0.173898	0.00424142	0.0424142	0	0	3.12593	0	0.916147	0	0.110277	0.00848284	0	0.212071	0	0.0169657	0.0721042
H	g	Q	0	0	5.55632	0	0.251728	0.100691	0.151037	0.393611	0	0	0.0778068	0.434803	0.00457687	1.65683	0.0183075	0.183075	0.00915374	0	0.068653	0.0228843	0.068653	0.581262	1.45087	0.0457687	0.0274612	0.0137306	0.590416	0	0.109845	0.00457687	0	0.265458	0	0.0274612	0.00915374	0	3.20838	0.00457687	0.137306	0.0183075	0.141883	0.0549224	0	0.30665	0	0.237997	0.137306
H	g	R	0	0.173112	3.85175	0	0.192784	0.157375	0.0118031	0.0826219	0	0	0.0157375	0.283275	0	0.7554	0.0275406	2.03407	0	0	0.0118031	0	0	0.346225	1.27474	0	0	0	0.145572	0	0.149506	0	0	0.570484	0	0.00786875	0	0.0236062	6.7868	0	0.102294	0	0.0354094	0	0.0432781	0.161309	0	0.0354094	1.28261
H	g	S	0	0	2.85714	0	0.0921659	0.0921659	0	0.368664	0	0	0.0921659	0.0921659	0	1.93548	0	0.921659	0	0	0	0	0.0921659	0.552995	1.19816	0	0	0.0921659	0.276498	0	0	0.0921659	0	0.276498	0	0	0	0	3.87097	0	0.0921659	0	0	0	0	0.368664	0	0.0921659	0.184332
H	g	T	0	0.575599	2.80085	0	0.136482	0.0356041	0.011868	1.66746	0.011868	0	0.011868	0.17802	0	1.4479	0.011868	0.302635	0	0	0.0356041	0.0237361	0.0296701	0.504391	0.949442	0.011868	0.011868	0.011868	0.634939	0	0.0593401	0.00593401	0	0.243295	0	0.00593401	0.011868	0.0237361	1.68526	0	0.00593401	0.00593401	0.0949442	0.189888	0	0.0652742	0.017802	0.136482	0.0890102
[truncated: 100 more columns]
