# Supplementary material for: Changes in the faecal microbiota of horses and ponies during a two-year body weight gain programme
Source: PLoS One. 2020 Mar 19;15(3):e0230015. doi: 10.1371/journal.pone.0230015 (PMC7082044; doi:10.1371/journal.pone.0230015)
Supplement: S5 Data — (ODS) [file pone.0230015.s010.ods]

## Sheet: Tabelle1
Sample	Type	Timepoint	Individual	total Lactate	D- Lactate	L- Lactate
1b	P	b	A	1,267	0,49	0,777
3b	P	b	B	1,188	0,613	0,575
5b	P	b	C	0,683	0,332	0,351
7b	P	b	D	0,889	0,485	0,404
11b	P	b	E	1,661	0,701	0,96
13b	P	b	F	1,164	0,601	0,563
15b	P	b	G	0,811	0,438	0,373
17b	P	b	H	0,813	0,403	0,41
19b	P	b	I	0,979	0,52	0,459
21b	P	b	J	1,141	0,578	0,563
2b	H	b	K	0,575	0,263	0,312
4b	H	b	L	1,146	0,473	0,673
6b	H	b	M	1,204	0,525	0,679
8b	H	b	N	1,136	0,555	0,581
10b	H	b	O	1,078	0,485	0,593
12b	H	b	P	0,909	0,45	0,459
14b	H	b	Q	0,52	0,263	0,257
16b	H	b	R	0,698	0,368	0,33
20b	H	b	S	0,938	0,473	0,465
22b	H	b	T	0,815	0,304	0,511
1d	P	d	A	0,728	0,385	0,343
3d	P	d	B	0,585	0,298	0,287
5d	P	d	C	0,555	0,286	0,269
7d	P	d	D	1,098	0,59	0,508
11d	P	d	E	0,525	0,274	0,251
13d	P	d	F	0,961	0,572	0,389
15d	P	d	G	0,682	0,357	0,325
17d	P	d	H	0,813	0,443	0,37
19d	P	d	I	0,542	0,271	0,271
21d	P	d	J	0,737	0,412	0,325
2d	H	d	K	0,943	0,49	0,453
4d	H	d	L	0,269	0,154	0,115
6d	H	d	M	0,614	0,339	0,275
8d	H	d	N	0,46	0,234	0,226
10d	H	d	O	0,432	0,193	0,239
12d	H	d	P	0,706	0,375	0,331
14d	H	d	Q	0,437	0,252	0,185
16d	H	d	R	0,412	0,24	0,172
20d	H	d	S	0,638	0,351	0,287
22d	H	d	T	0,544	0,308	0,236
1g	P	g	A	0,659	0,308	0,351
3g	P	g	B	0,913	0,467	0,446
5g	P	g	C	0,683	0,332	0,351
7g	P	g	D	0,625	0,332	0,293
11g	P	g	E	0,663	0,357	0,306
13g	P	g	F	0,929	0,418	0,511
15g	P	g	G	0,807	0,431	0,376
17g	P	g	H	0,644	0,338	0,306
19g	P	g	I	0,519	0,283	0,236
21g	P	g	J	0,869	0,474	0,395
4g	H	g	L	0,694	0,369	0,325
6g	H	g	M	0,844	0,455	0,389
8g	H	g	N	0,771	0,357	0,414
10g	H	g	O	0,656	0,363	0,293
12g	H	g	P	0,72	0,363	0,357
14g	H	g	Q	0,907	0,461	0,446
16g	H	g	R	1,133	0,572	0,561
20g	H	g	S	0,997	0,443	0,554
22g	H	g	T	0,545	0,258	0,287
