# Supplementary material for: Changes in the faecal microbiota of horses and ponies during a two-year body weight gain programme
Source: PLoS One. 2020 Mar 19;15(3):e0230015. doi: 10.1371/journal.pone.0230015 (PMC7082044; doi:10.1371/journal.pone.0230015)
Supplement: S6 Data — (XLSX) [file pone.0230015.s011.xlsx]

## Sheet: Tabelle1
Type	Timepoint	Individual	Aeromonadales	Anaeroplasmatales	Bacillales	Bacteroidales	Betaproteobacteriales	Bradymonadales	Campylobacterales	Clostridiales	Coriobacteriales	Corynebacteriales	Desulfovibrionales	Endomicrobiales	Enterobacteriales	Erysipelotrichales	Fibrobacterales	Flavobacteriales	Izimaplasmatales	Lactobacillales	Lineage	Micrococcales	Multi	Pasteurellales	PB	Pseudomonadales	Rhizobiales	Rhodospirillales	Selenomonadales	Sphingobacteriales	Spirochaetales	unknown order	WCHB
P	b	A	0.0517084	0.0357981	0	41.2513	0.00397757	0.0119327	0	52.3209	0.338093	0	0.0954616	0.00397757	0.00795513	0.0198878	1.14952	0	0	0.409689	0	0	0.210811	0	0	0	0	0.0318205	0.282407	0	3.28149	0.47333	0.0198878
P	b	B	0.0355669	0	0	33.1342	0.00711339	0.128041	0.00711339	62.0359	0.604638	0	0.120928	0	0	0.391236	0.597525	0	0	0.135154	0	0	0.412576	0	0.0284535	0	0	0.135154	0.284535	0	1.81391	0.120928	0.00711339
P	b	C	0.259348	0.00471542	0	49.4176	0.0141463	0.207479	0	45.8669	0.311218	0	0.193332	0	0.0895931	0.00943085	0.509266	0	0	0.132032	0	0	0.264064	0	0	0	0	0.0895931	0.8865	0	1.65983	0.0660159	0.0188617
P	b	D	0.601087	0	0	28.0045	0.0269718	0.030825	0	64.3664	0.489346	0	0.200362	0.0385312	0.0115594	0.0423843	2.99002	0	0	0.0693561	0.454668	0	0.131006	0	0.00385312	0	0.00385312	0.0770624	0.273571	0	1.57593	0.577968	0.030825
P	b	E	0.713304	0	0	30.917	0	0	0	63.0586	0.567205	0	0.0644551	0	0.00859402	0.0429701	0.158989	0	0.00429701	1.22894	0	0	0.0945342	0	0	0	0	0.150395	0.120316	0	2.48367	0.369543	0.017188
P	b	F	0.219969	0.00956389	0	43.6352	0.0143458	0.0573833	0	50.6217	0.439939	0	0.224751	0.00478194	0.0143458	0.00478194	0.162586	0	0	0.215187	0	0	0.253443	0.0143458	0	0	0.00478194	0.0382555	0.396901	0	2.89786	0.760329	0.00956389
P	b	G	0.134293	0.0107434	0	40.6049	0.0322303	0	0	53.1962	0.322303	0	0.118178	0.00537172	0	0.00537172	2.30984	0	0	0.209497	0	0	0.284701	0	0	0	0	0.0805758	0.365277	0	1.99291	0.316932	0.0107434
P	b	H	0.196422	0.0053087	0	44.4604	0.0212348	0.0053087	0.0424696	50.9688	0.302596	0	0.3663	0	0.0159261	0.0371609	0.870627	0	0	0.153952	0.0053087	0	0.297287	0	0	0	0	0.0743218	0.727292	0	1.38026	0.0371609	0.0318522
P	b	I	0.201394	0.0206558	0	42.1069	0.0258198	0	0.0309837	53.669	0.299509	0	0.237542	0	0.0568035	0.0464756	0.681642	0	0	0.123935	0	0	0.263362	0	0	0	0	0.0929512	0.635167	0	1.43042	0.0568035	0.0206558
P	b	J	0.0402771	0.0201386	0	36.7609	0.00805542	0.0604157	0.0443048	53.492	0.277912	0	0.0563879	0.0161108	0	0.0241663	3.52425	0	0	0.382633	0	0	0.42291	0	0	0	0	0.0241663	0.24569	0	4.55131	0.0161108	0.0322217
H	b	K	0.0362038	0.155159	0	39.3587	0.0103439	0	0.00517197	51.999	0.486165	0	0.0206879	0.00517197	0.00517197	0.144815	2.99457	0	0.0517197	0.0775795	0	0	0.248254	0	0	0	0	0.0620636	0.108611	0	4.17895	0.0103439	0.0413757
H	b	L	0.0113103	0.0169654	0.333654	40.5418	0.0226206	0.0678618	0	48.3459	1.43641	0	0.0678618	0	0.299723	0.0282757	2.45433	0	0.0791721	1.12537	0	0	0.316688	0	0.0508963	0	0	0.0735169	0.118758	0	4.59764	0.00565515	0.00565515
H	b	M	0.103114	0	0	39.5092	0.0164982	0.0206228	0.103114	55.4671	0.453702	0	0.0989895	0.0164982	0.0123737	0.00824912	1.76119	0	0.00412456	0.433079	0	0	0.148484	0	0.00824912	0	0	0.0536193	0.383584	0	1.38173	0.00824912	0.00824912
H	b	N	0.270166	0.125434	0	33.8093	0.0964878	0.00482439	0.00482439	60.9417	0.328059	0	0.260517	0.0144732	0.00482439	0.00482439	0.820147	0	0.0337707	0.660942	0	0	0.270166	0	0	0	0	0.0530683	0.352181	0	1.85739	0.0627171	0.024122
H	b	O	0.0299273	0.0726806	0	42.6593	0.0171013	0.102608	0	49.4143	0.363403	0	0.12826	0	0.00427533	0.0342027	2.04788	0	0.0171013	0.436084	0	0.00855066	0.376229	0	0.00427533	0	0	0.0342027	0.282172	0	3.92475	0.038478	0.00427533
H	b	P	0.357593	0.0609533	0.00406355	38.6322	0.0121907	0.0162542	0.0203178	53.3301	0.296639	0	0.207241	0	0.0121907	0.036572	0.853346	0	0.036572	1.73107	0.00406355	0	0.564834	0	0	0	0	0.321021	0.341339	0	3.14925	0.00406355	0.00812711
H	b	Q	0.0462285	0.030819	0	33.639	0.00770475	0.0231143	0.0154095	61.4993	0.238847	0	0.123276	0.00770475	0	0.030819	1.06326	0.231143	0.0154095	0.285076	0	0	0.377533	0	0.0231143	0	0	0.100162	0.63179	0	1.57177	0.0154095	0.0231143
H	b	R	0.143204	0.0373576	0	36.6104	0.0124525	0	0	55.3951	0.635079	0.00622626	0.0560364	0	0.00622626	0	2.92634	0	0.0435838	0.230372	0	0	0.161883	0	0	0	0	0.130752	0.410933	0	3.15049	0.0435838	0
H	b	S	0.0674935	0.0632751	0	40.6353	0.0590568	0.379651	0.00421834	52.1724	0.371214	0	0.109677	0.00421834	0.00843668	0.0168734	1.45533	0	0.0421834	0.337467	0	0	0.451363	0	0.0210917	0	0	0.0464018	0.257319	0	3.48013	0.012655	0.00421834
H	b	T	0.0450284	0	0	35.0199	0	0.0040935	0.0859634	59.7159	0.249703	0	0.0736829	0.0695894	0	0.00818699	2.41926	0	0	0.016374	0	0	0.167833	0	0	0	0	0.0982439	0.0777764	0	1.78067	0.0982439	0.0695894
P	d	A	0.32582	0	0	41.7451	0.0357063	0	0.031243	52.3008	0.156215	0	0.424012	0.00446329	0.00892658	0.031243	1.70498	0	0	0.870341	0	0	0.129435	0.0580228	0	0	0	0.0357063	0.294577	0	1.61125	0.218701	0.0133899
P	d	B	0.717703	0	0	27.2877	0.0498405	0.0348884	0.0299043	67.1402	0.373804	0	0.498405	0.0199362	0.0598086	0.0249203	0.413676	0	0	0.637959	0	0	0.154506	0.0099681	0	0	0	0.0199362	0.57815	0	1.51017	0.423644	0.0149522
P	d	C	1.02433	0.0426803	0	50.0213	0.0426803	0	0	41.784	0.384123	0	0.213402	0	0.0853606	0	1.96329	0	0	0.0426803	0	0	0.213402	0	0.0426803	0	0	0.0853606	2.04866	0	1.74989	0.256082	0
P	d	D	0.357636	0	0.0752918	29.414	0.0501945	0.0125486	0.0564688	62.2349	0.539591	0	0.464299	0.00627431	0.144309	0.0878404	2.53482	0	0	0.376459	0.150584	0	0.100389	0.0376459	0	0	0	0.131761	0.972519	0	1.98896	0.244698	0.0188229
P	d	E	0.166188	0	0	31.893	0.015108	0.0453241	0.015108	61.7163	0.589213	0	0.513673	0	0.015108	0.030216	0.785617	0	0	0.664753	0	0	0.120864	0	0	0	0	0.015108	0.407917	0	2.76477	0.241728	0
P	d	F	0.174409	0.00528513	0.00528513	32.6516	0.0264257	0.0105703	0.0317108	60.8583	0.829766	0	0.338249	0	0.417526	0.0581365	0.766344	0.00528513	0	0.169124	0	0.0158554	0.21669	0.406955	0	0	0	0.0739919	0.665927	0.00528513	2.11934	0.0687067	0.079277
P	d	G	0.410837	0	0	42.9092	0.0581373	0	0.00387582	51.905	0.325569	0	0.418588	0.00387582	0.162784	0.0116275	0.651138	0	0	0.0658889	0	0	0.112399	0.00387582	0	0	0	0.0271307	1.23639	0	1.56583	0.104647	0.0232549
P	d	H	0.840059	0	0	45.9809	0.0452973	0	0.0329435	46.1868	0.127656	0	0.543568	0.00411794	0.0370614	0.00411794	0.943008	0	0	0.807116	0	0	0.189425	0.127656	0	0	0	0.0535332	2.44194	0	1.58129	0.0494153	0.00411794
P	d	I	0.28677	0.0165444	0	40.4511	0.0441185	0.0110296	0.0330888	54.1333	0.402581	0	0.28677	0.00551481	0.0827221	0.027574	0.805162	0	0	0.143385	0	0.00551481	0.0827221	0	0	0	0	0.0992665	0.948547	0	1.93018	0.187503	0.0165444
P	d	J	0.194175	0	0.0166436	27.6727	0.0110957	0	0.0166436	67.7614	0.715673	0	0.216366	0	0.0110957	0.133148	0.510402	0	0	0.427184	0	0	0.0499307	0	0	0.105409	0	0.0943135	0.160888	0	1.84743	0.0332871	0.0221914
H	d	K	0.294411	0	0.00474856	40.358	0.0332399	0.0142457	0.0664799	54.2144	0.332399	0	0.185194	0.00474856	0.69329	0.0569828	0.854741	0	0.0142457	0.460611	0	0	0.365639	0.00474856	0	0	0	0.109217	0.769267	0	1.1444	0.0142457	0.00474856
H	d	L	0.0330672	0.0472389	0	36.8416	0.0236194	0.141717	0	56.5308	0.434598	0	0.222023	0	0.0236194	0.0236194	2.31471	0	0.00472389	0.514904	0	0	0.283433	0	0.113373	0	0	0.0377911	0.519628	0	1.88011	0.00944778	0
H	d	M	0.4313	0.0616143	0	31.9778	0	0	0	59.5194	0.739372	0	0.184843	0	0	0	1.2939	0	0	2.46457	0	0	0.0616143	0	0	0	0	0	0.677757	0	2.46457	0.123229	0
H	d	N	0.146119	0.00365297	0	44.5297	0.0182648	0.00365297	0.0255708	50.8566	0.29589	0	0.29589	0.0109589	0.0219178	0.0292237	0.847489	0	0	0.226484	0	0	0.230137	0	0	0	0	0.0365297	0.730594	0	1.61461	0.0547945	0.0219178
H	d	O	0.148826	0.00551207	0	41.3185	0.0385845	0.00551207	0.0110241	53.875	0.297652	0	0.275604	0	0.0330724	0.0165362	0.942564	0	0	0.297652	0	0	0.3197	0	0	0	0	0.0220483	0.700033	0	1.62606	0.0496086	0.0165362
H	d	P	0.635116	0.0204876	0	38.9264	0.0204876	0.0204876	0	55.6443	0.266339	0	0.307314	0	0.102438	0.0614628	1.33169	0	0	0.614628	0	0	0.348289	0	0	0	0	0.0204876	0.409752	0	1.22926	0.0204876	0.0204876
H	d	Q	0.113486	0.0252191	0	33.8062	0.0315239	0.0189143	0.0378286	61.4652	0.157619	0	0.119791	0	0	0	1.01507	0.195448	0.0126095	0.14501	0	0	0.403505	0	0.0882668	0	0	0.056743	0.617868	0	1.63924	0.00630477	0.0441334
H	d	R	0.659738	0.0497063	0	35.4858	0.018075	0	0.0316313	57.9892	0.3615	0	0.158156	0	0.0813376	0.0451875	1.02124	0	0.0858563	0.271125	0	0	0.420244	0	0	0	0	0.00451875	0.465432	0	2.81066	0.0406688	0
H	d	S	0.241003	0	0.00535561	30.1307	0.0214225	0	0.0160668	65.3599	0.348115	0	0.289203	0.0482005	0.0160668	0.0428449	0.680163	0	0	0.369537	0	0	0.096401	0	0	0	0	0.144602	0.385604	0	1.75129	0.0428449	0.0107112
H	d	T	0.0465246	0.0558295	0	37.4942	0.0232623	0.0977017	0.0651345	54.2384	1.77259	0	0.060482	0.00465246	0	0.107007	0.725784	0	0.00465246	1.08868	0	0	0.232623	0	0.00465246	0.0232623	0	0.181446	0.060482	0	3.69871	0.00465246	0.00930492
P	g	A	0	0	0	28.9846	0	0	0	59.3231	0.8	0	0	0	0	0.123077	1.23077	0	0	0.738462	0	0	0	0	0	0	0	0	0.184615	0	8.24615	0.369231	0
P	g	B	0.0383619	0	0.00479524	27.5295	0.0239762	0.0575429	0.0239762	68.1788	1.25156	0	0.187014	0	0.0287715	0.2014	0.0479524	0	0	0.148653	0	0	0.234967	0	0	0	0	0.0479524	0.599405	0	0.623382	0.748058	0.0239762
P	g	C	0.281141	0.0229503	0.0745883	38.2696	0.0344254	0	0.0459005	57.2207	0.975386	0	0.0573756	0.0172127	0.0688508	0.0286878	0.200815	0	0	0.131964	0	0	0.218027	0	0	0.252453	0	0.218027	0.269666	0	1.56635	0.0286878	0.0172127
P	g	D	0.00560444	0.0448355	0.0112089	39.6962	0.0280222	0.0560444	0.00560444	52.1101	0.498795	0	0.627697	0.00560444	0.00560444	0.0616488	1.24419	0	0	0.10088	0	0.00560444	0.0112089	0	0	0	0	0.123298	0.229782	0	4.83663	0.291431	0
P	g	E	0.127086	0	0	33.0464	0.0286968	0.0655926	0	61.0462	0.688722	0	0.35666	0	0.0368958	0.200877	0.479646	0	0	0.905998	0	0	0.0860903	0	0	0	0	0.0860903	0.840405	0	1.82429	0.17628	0.00409954
P	g	F	0.0743262	0	0	31.0566	0.0195595	0.0156476	0.0782381	63.3924	0.735438	0.0039119	0.140829	0	0.0117357	0.113445	0.418574	0	0	0.80194	0	0	0.336424	0	0	0	0	0.0117357	0.504636	0	2.24543	0.039119	0
P	g	G	0.158495	0	0.00511274	30.3697	0.00511274	0	0.0460146	56.4548	1.71788	0	0.117593	0	0.0102255	0.270975	0.0818038	0	0	8.71721	0	0	0.572626	0	0	0	0	0.117593	0.245411	0	0.940743	0.127818	0.0409019
P	g	H	0.410256	0	0	41	0	0.025641	0	53.8974	0.307692	0	0.153846	0	0.0512821	0	0.333333	0	0	1.10256	0	0	0.205128	0	0	0	0	0	1.33333	0	1.12821	0.0512821	0
P	g	I	0.0320899	0.0160449	0	33.0686	0.0481348	0.0160449	0	61.5564	0.665864	0	0.168472	0	0.136382	0.00802246	0.882471	0	0	0.248696	0	0	0.00802246	0	0	0	0	0.0561572	0.850381	0	2.02166	0.184517	0.0320899
P	g	J	0.143992	0	0.0046449	26.7871	0	0	0.0510939	68.136	2.20633	0	0.0092898	0.0650286	0.0278694	0.431975	0.092898	0	0	0.199731	0	0	0.23689	0	0	0	0	0.0836082	0.148637	0	0.91969	0.418041	0.0371592
H	g	L	0	0.041511	0.0311333	35.5075	0.0155666	0.145289	0.0207555	54.5403	1.28684	0.00518888	0.233499	0.00518888	0.0155666	0.0622665	1.81092	0.00518888	0.0622665	0.50851	0	0.0363221	0.41511	0	0.0778331	0	0	0.0570776	0.197177	0.00518888	4.8983	0.00518888	0.0103778
H	g	M	0.171527	0.041403	0	32.7438	0	0.0650618	0	60.058	0.975927	0	0.136038	0	0	0.0473177	0.839889	0	0	2.31857	0	0	0.0946354	0	0	0	0	0.0177441	0.473177	0	2.011	0.00591471	0
H	g	N	1.68927	0.0237925	0	34.5705	0.0237925	0	0	58.7913	0.523436	0	0.237925	0	0.0237925	0	0.309303	0	0	0.856531	0	0	0.0713776	0.0237925	0	0	0	0	1.02308	0	1.80823	0.0237925	0
H	g	P	0.190864	0	0.0254485	24.2694	0	0	0.0636213	63.3117	0.517453	0	0.0381728	0	0.080587	0.224795	0.682869	0	0	8.53374	0	0	0.186623	0	0	0	0	0.0551385	0.436866	0	1.32756	0.0381728	0.0169657
H	g	Q	0.851298	0.068653	0.0503456	32.4729	0.0183075	0	0.00457687	61.3804	0.631608	0.00915374	0.434803	0	0.0228843	0.228843	0.498879	0.100691	0.00457687	0.704838	0	0.16019	0.0869605	0.00457687	0.0137306	0	0.00915374	0.00915374	0.581262	0.00457687	1.63852	0.00915374	0
H	g	R	0.318684	0.0118031	0	35.4566	0.0354094	0.00393437	0	53.8144	2.58882	0	0.0432781	0	0.0275406	0.0865562	2.45505	0.102294	0	1.40457	0	0	0.0904906	0	0	0	0	0.0590156	0.346225	0	3.08455	0.0708187	0
H	g	S	0.184332	0	0	42.0276	0	0	0.0921659	50.0461	1.29032	0	0.184332	0	0	0.184332	1.38249	0	0	1.01382	0	0	0.184332	0	0	0	0	0.0921659	0.552995	0	2.76498	0	0
H	g	T	0.231427	0.0356041	0.0356041	37.3487	0.0356041	0.017802	0.00593401	53.3349	0.480655	0	0.243295	0	0.0534061	0.0356041	1.86328	0	0	2.37954	0	0.0830762	0.0356041	0	0	0	0	0.0296701	0.504391	0	3.1747	0.0712082	0
