# Supplementary material for: Changes in the faecal microbiota of horses and ponies during a two-year body weight gain programme
Source: PLoS One. 2020 Mar 19;15(3):e0230015. doi: 10.1371/journal.pone.0230015 (PMC7082044; doi:10.1371/journal.pone.0230015)
Supplement: S8 Data — (ODS) [file pone.0230015.s013.ods]

## Sheet: Tabelle1
Type	Individual	Timepoint	totalVFA	C2	C3	IC4	C4	IC5	C5	pC2	pC3	pIC4	pC4	pIC5	pC5	Ratio
P	A	b	13,372	9,167	3,108	0,227	0,625	0,196	0,049	0,685	0,233	0,017	0,047	0,015	0,004	3,150
P	A	d	16,437	10,917	3,919	0,170	1,136	0,196	0,098	0,664	0,239	0,010	0,069	0,012	0,006	3,076
P	A	f	15,287	11,000	3,311	0,114	0,568	0,196	0,098	0,719	0,217	0,007	0,037	0,013	0,006	3,494
P	A	g	16,521	10,917	4,189	0,227	0,795	0,294	0,098	0,659	0,254	0,014	0,049	0,018	0,006	2,796
H	B	b	26,268	18,750	4,662	0,511	1,364	0,686	0,294	0,714	0,177	0,019	0,052	0,026	0,011	4,314
H	B	d	31,824	20,833	7,568	0,568	1,875	0,686	0,294	0,655	0,238	0,018	0,059	0,022	0,009	3,001
H	B	f	29,145	18,417	8,378	0,341	1,420	0,392	0,196	0,632	0,287	0,012	0,049	0,013	0,007	2,368
P	C	b	15,098	10,500	2,703	0,227	1,080	0,392	0,196	0,695	0,179	0,015	0,072	0,026	0,013	4,284
P	C	d	8,489	6,083	1,486	0,170	0,455	0,196	0,098	0,716	0,175	0,020	0,054	0,023	0,012	4,398
P	C	f	17,564	12,917	3,176	0,227	0,852	0,294	0,098	0,735	0,181	0,013	0,048	0,017	0,006	4,336
P	C	g	10,739	7,750	1,892	0,227	0,625	0,196	0,049	0,722	0,176	0,021	0,058	0,018	0,005	4,427
H	D	b	26,035	18,500	4,932	0,398	1,420	0,588	0,196	0,710	0,190	0,015	0,055	0,023	0,008	4,039
H	D	d	17,989	12,750	3,581	0,227	1,136	0,196	0,098	0,708	0,200	0,013	0,063	0,011	0,005	3,878
H	D	f	29,835	19,583	7,365	0,455	1,648	0,490	0,294	0,656	0,247	0,015	0,055	0,016	0,010	2,883
H	D	g	16,548	11,583	3,176	0,341	0,909	0,392	0,147	0,699	0,192	0,021	0,055	0,024	0,009	3,934
P	E	b	19,805	12,250	5,270	0,341	1,307	0,441	0,196	0,619	0,266	0,017	0,066	0,022	0,010	2,572
P	E	d	18,291	11,833	4,392	0,227	1,250	0,392	0,196	0,639	0,246	0,013	0,069	0,022	0,011	2,979
P	E	f	31,292	19,417	8,176	0,455	2,216	0,735	0,294	0,620	0,261	0,015	0,071	0,023	0,009	2,646
P	E	g	19,633	12,417	4,459	0,341	1,534	0,588	0,294	0,632	0,227	0,017	0,078	0,030	0,015	3,128
H	F	b	35,162	24,250	6,959	0,568	2,159	0,833	0,392	0,690	0,198	0,016	0,061	0,024	0,011	3,795
H	F	d	23,382	16,167	4,662	0,455	1,364	0,539	0,196	0,691	0,200	0,020	0,058	0,023	0,008	3,760
H	F	f	22,273	14,750	5,473	0,455	0,909	0,490	0,196	0,662	0,246	0,020	0,041	0,022	0,009	2,861
H	F	g	24,929	16,500	5,811	0,455	1,477	0,490	0,196	0,662	0,233	0,018	0,059	0,020	0,008	3,094
P	G	b	31,342	23,167	4,189	0,455	2,159	0,882	0,490	0,739	0,134	0,015	0,069	0,028	0,016	6,046
P	G	d	22,280	16,250	3,851	0,227	1,364	0,294	0,294	0,729	0,173	0,010	0,061	0,013	0,013	4,573
P	G	f	16,699	11,083	3,649	0,227	1,250	0,294	0,196	0,664	0,218	0,014	0,075	0,018	0,012	3,380
P	G	g	10,944	7,750	2,365	0,114	0,568	0,098	0,049	0,707	0,216	0,010	0,052	0,009	0,005	3,517
H	H	b	37,465	25,250	8,311	0,568	2,159	0,784	0,392	0,674	0,222	0,015	0,058	0,021	0,011	3,298
H	H	d	15,659	10,250	3,514	0,341	0,966	0,392	0,196	0,654	0,224	0,022	0,062	0,025	0,013	3,192
H	H	f	24,300	15,667	6,284	0,341	1,420	0,392	0,196	0,645	0,259	0,014	0,058	0,016	0,008	2,719
H	H	g	27,562	18,333	6,554	0,455	1,534	0,490	0,196	0,665	0,238	0,017	0,056	0,018	0,007	3,031
H	I	b	29,597	19,917	6,892	0,455	1,648	0,490	0,196	0,673	0,233	0,015	0,056	0,017	0,007	3,129
H	I	d	25,448	17,417	5,405	0,398	1,591	0,441	0,196	0,684	0,212	0,016	0,063	0,017	0,008	3,516
H	I	f	26,255	18,000	5,270	0,568	1,534	0,588	0,294	0,685	0,201	0,022	0,058	0,022	0,011	3,706
H	I	g	15,648	10,750	3,581	0,227	0,795	0,196	0,098	0,687	0,229	0,015	0,051	0,013	0,006	3,224
P	J	b	37,937	27,083	6,284	0,455	2,841	0,784	0,490	0,714	0,166	0,012	0,075	0,021	0,013	4,762
P	J	d	19,246	13,000	4,392	0,284	1,080	0,294	0,196	0,675	0,228	0,015	0,056	0,015	0,010	3,206
P	J	f	33,086	21,917	7,568	0,398	2,273	0,588	0,343	0,662	0,229	0,012	0,069	0,018	0,010	3,196
P	J	g	21,377	14,583	4,932	0,284	1,136	0,245	0,196	0,682	0,231	0,013	0,053	0,012	0,009	3,187
H	K	b	18,006	12,500	4,189	0,227	0,795	0,196	0,098	0,694	0,233	0,013	0,044	0,011	0,005	3,174
H	K	d	24,212	15,500	6,419	0,341	1,364	0,392	0,196	0,640	0,265	0,014	0,056	0,016	0,008	2,627
H	K	f	24,490	16,417	5,878	0,341	1,364	0,294	0,196	0,670	0,240	0,014	0,056	0,012	0,008	3,025
H	K	g	25,599	16,500	6,351	0,398	1,761	0,392	0,196	0,645	0,248	0,016	0,069	0,015	0,008	2,875
P	L	b	23,925	16,333	5,608	0,227	1,364	0,196	0,196	0,682	0,235	0,010	0,057	0,008	0,008	3,156
P	L	d	13,264	8,917	2,770	0,227	0,909	0,294	0,147	0,671	0,210	0,017	0,068	0,022	0,011	3,547
P	L	f	22,548	14,667	5,068	0,341	1,591	0,588	0,294	0,650	0,225	0,015	0,071	0,026	0,013	3,208
P	L	g	14,857	9,833	3,446	0,227	0,909	0,294	0,147	0,662	0,232	0,015	0,061	0,020	0,010	3,117
H	M	b	21,518	14,917	4,324	0,455	1,136	0,490	0,196	0,693	0,201	0,021	0,053	0,023	0,009	3,712
H	M	d	17,097	12,000	3,243	0,455	0,909	0,392	0,098	0,702	0,190	0,027	0,053	0,023	0,006	3,980
H	M	f	23,371	14,917	6,486	0,341	1,136	0,294	0,196	0,638	0,278	0,015	0,049	0,013	0,008	2,475
H	M	g	24,155	16,500	5,135	0,341	1,591	0,392	0,196	0,683	0,213	0,014	0,066	0,016	0,008	3,523
P	N	b	21,201	14,000	5,135	0,227	1,250	0,392	0,196	0,660	0,242	0,011	0,059	0,018	0,009	2,970
P	N	d	10,473	7,000	2,432	0,227	0,568	0,196	0,049	0,668	0,232	0,022	0,054	0,019	0,005	3,111
P	N	f	29,519	19,250	6,959	0,455	1,875	0,686	0,294	0,652	0,236	0,015	0,064	0,023	0,010	3,035
P	N	g	25,569	17,667	4,257	0,682	1,591	0,980	0,392	0,690	0,167	0,027	0,062	0,038	0,015	4,524
H	O	b	17,437	11,417	3,986	0,341	0,909	0,588	0,196	0,655	0,229	0,020	0,052	0,034	0,011	3,092
H	O	d	18,970	11,917	4,662	0,341	1,364	0,441	0,245	0,627	0,247	0,018	0,072	0,023	0,013	2,849
H	O	f	21,509	13,167	5,676	0,455	1,477	0,539	0,196	0,612	0,264	0,021	0,069	0,025	0,009	2,580
H	O	g	35,677	23,000	7,568	0,682	2,614	1,225	0,588	0,645	0,212	0,019	0,073	0,034	0,016	3,385
P	P	b	18,378	12,083	4,392	0,227	1,136	0,343	0,196	0,658	0,239	0,012	0,062	0,019	0,011	3,010
P	P	d	19,754	11,500	5,946	0,227	1,591	0,294	0,196	0,582	0,301	0,012	0,081	0,015	0,010	2,202
P	P	f	37,793	23,500	8,649	0,568	3,409	1,078	0,588	0,622	0,229	0,015	0,090	0,029	0,016	3,111
P	P	g	24,643	17,083	4,730	0,398	1,648	0,490	0,294	0,693	0,192	0,016	0,067	0,020	0,012	3,960
P	Q	b	17,892	12,583	3,243	0,341	1,136	0,392	0,196	0,703	0,181	0,019	0,064	0,022	0,011	4,230
P	Q	d	15,351	10,000	3,716	0,227	0,966	0,294	0,147	0,652	0,242	0,015	0,063	0,019	0,009	2,951
P	Q	f	15,049	10,333	3,041	0,227	0,909	0,343	0,196	0,686	0,202	0,015	0,061	0,023	0,013	3,698
P	Q	g	11,854	8,083	2,568	0,227	0,682	0,196	0,098	0,682	0,217	0,019	0,058	0,017	0,008	3,414
H	R	b	23,453	16,417	4,865	0,398	1,136	0,490	0,147	0,700	0,207	0,017	0,048	0,021	0,006	3,608
H	R	d	15,044	10,000	3,108	0,341	0,909	0,490	0,196	0,655	0,213	0,023	0,062	0,033	0,013	3,510
H	R	f	27,469	18,750	6,419	0,398	1,364	0,392	0,147	0,683	0,234	0,014	0,050	0,014	0,005	3,133
H	R	g	26,922	18,417	5,676	0,341	1,705	0,490	0,294	0,684	0,211	0,013	0,063	0,018	0,011	3,545
P	S	b	16,221	11,667	2,838	0,341	0,739	0,490	0,147	0,718	0,175	0,021	0,046	0,031	0,009	4,371
P	S	d	14,519	10,000	2,568	0,284	1,080	0,392	0,196	0,688	0,177	0,019	0,074	0,027	0,014	4,315
P	S	f	14,968	10,417	2,770	0,227	0,966	0,392	0,196	0,696	0,185	0,015	0,064	0,026	0,013	4,109
P	S	g	15,984	10,833	3,108	0,341	0,966	0,539	0,196	0,678	0,195	0,021	0,060	0,034	0,012	3,796
H	T	b	20,370	14,000	4,459	0,341	1,080	0,343	0,147	0,687	0,219	0,017	0,053	0,017	0,007	3,381
H	T	d	18,450	12,500	3,378	0,511	1,080	0,686	0,294	0,677	0,183	0,028	0,058	0,037	0,016	4,020
H	T	f	22,020	14,500	5,000	0,455	1,477	0,392	0,196	0,658	0,227	0,021	0,067	0,018	0,009	3,195
H	T	g	17,722	11,583	4,595	0,227	1,023	0,196	0,098	0,654	0,259	0,013	0,058	0,011	0,006	2,744
