# Supplementary material for: Changes in the faecal microbiota of horses and ponies during a two-year body weight gain programme
Source: PLoS One. 2020 Mar 19;15(3):e0230015. doi: 10.1371/journal.pone.0230015 (PMC7082044; doi:10.1371/journal.pone.0230015)
Supplement: S9 Data — (XLSX) [file pone.0230015.s014.xlsx]

## Sheet: Tabelle1
Type	Timepoint	Individual	Clostridium asparagiforme	Clostridium lavalense	Actinobacillus pleuropneumoniae	Anaerovibrio sp	Arthrobacter sp	Bacillus sp	bacterium enrichment culture clone KME	bacterium PM	bacterium YE	Brachyspira sp	Butyrivibrio sp	Carnobacterium inhibens	Cellulomonas composti	Clostridium beijerinckii	Clostridium chartatabidum	Desulfovibrio desulfuricans	Enterococcus asini ATCC	Enterococcus faecium	Faecalitalea cylindroides	Fibrobacter sp	gut metagenome	Kriegella sp	metagenome	Multi	Pseudobutyrivibrio sp	Psychrobacillus psychrodurans	Rhodococcus sp	rumen bacterium NK	Ruminococcus flavefaciens	Ruminococcus sp	Streptococcus caballi	Streptococcus mutans	Treponema pectinovorum	Treponema saccharophilum	Treponema sp	unidentified rumen bacterium RFN	unknown species	Weissella confusa
P	b	A	0.0397757	0.0198878	0	0.0238654	0	0	0.00795513	0.0238654	0.111372	0.0159103	0.0357981	0	0	0	0	0.00795513	0.00397757	0.0397757	0.00795513	0.568792	0.0119327	0	0.0556859	0.660276	0.103417	0	0	0.0159103	0.266497	0.0477308	0.0119327	0	0	0.0159103	0	0.0198878	97.876	0.00795513
P	b	B	0.0284535	0.00711339	0	0.0426803	0	0	0	0.092474	0.227628	0.0355669	0.0426803	0	0	0	0.0142268	0.0213402	0	0	0.0142268	0.0284535	0.184948	0	0.0142268	1.10258	0.0284535	0	0	0	0.0569071	0	0	0	0	0.00711339	0	0.0426803	98.0083	0
P	b	C	0.0235771	0.0943085	0	0.0848776	0	0	0.0141463	0.00471542	0.122601	0.0707314	0.0235771	0	0	0	0	0	0.00471542	0.00471542	0	0.188617	0.00943085	0	0.0188617	0.919508	0.202763	0	0	0.0188617	0	0.0754468	0	0	0	0.00471542	0.00471542	0.0282925	98.0808	0
P	b	D	0.0154125	0.0577968	0	0.0732093	0	0	0	0	0.0462374	0.0693561	0.304396	0	0	0.00385312	0.00385312	0.00770624	0.00385312	0.00385312	0	0.134859	0.030825	0	0.0385312	1.94583	0.0809155	0	0	0.0154125	0.0385312	0.0269718	0.00385312	0	0	0	0	0.00385312	97.087	0.00385312
P	b	E	0.00859402	0	0	0.021485	0	0	0	0	0.00859402	0.00859402	0.00429701	0	0	0	0.012891	0.0386731	0	0.012891	0.00429701	0.146098	0.0257821	0	0	0.614472	0.017188	0	0	0.012891	0.201959	0.614472	0.0429701	0	0.017188	0.00429701	0.0257821	0	98.148	0.00859402
P	b	F	0.0430375	0.0334736	0.0143458	0.0669472	0	0	0	0.0143458	0.0526014	0.0621653	0.100421	0	0	0.0191278	0	0	0.00956389	0.0239097	0	0.0143458	0.00478194	0	0.086075	0.659908	0.081293	0	0	0.00956389	0.100421	0.0717292	0	0	0	0	0	0.00478194	98.5224	0.00478194
P	b	G	0.0161152	0.096691	0	0.0107434	0	0	0	0.0161152	0.0376021	0.0322303	0.0644607	0	0	0.0107434	0	0	0.00537172	0.00537172	0.00537172	1.61689	0.00537172	0	0.0268586	0.993769	0.139665	0	0	0.00537172	0.252471	0.059089	0	0	0	0.00537172	0	0.0268586	96.5621	0.00537172
P	b	H	0.0265435	0.0424696	0	0.0424696	0	0	0	0.0212348	0.0318522	0.0796305	0.0318522	0	0	0.0159261	0	0.0159261	0	0	0	0.578648	0.0106174	0	0.0743218	1.00334	0.0583957	0	0	0.0159261	0.0637044	0.0265435	0	0	0	0	0.0106174	0.0477783	97.8022	0
P	b	I	0.0413116	0.0309837	0	0.0206558	0	0	0	0.0206558	0.0206558	0.0619675	0.0671314	0	0	0.0103279	0	0.00516396	0.0154919	0	0.0103279	0.449264	0.0309837	0	0.0671314	0.924348	0.0929512	0	0	0.00516396	0.0516396	0.0258198	0	0	0	0.00516396	0.0154919	0.0103279	98.0119	0.00516396
P	b	J	0.0523602	0.0120831	0	0.0120831	0	0	0	0	0.100693	0.0161108	0.0886096	0	0	0.00805542	0	0	0.00805542	0	0	3.3873	0.00402771	0	0.0805542	1.18817	0.14097	0	0	0	0	0.0604157	0.0201386	0	0.00805542	0.0362494	0.0241663	0	94.7358	0.0161108
H	b	K	0.0620636	0.0413757	0	0	0	0	0	0	0.0258598	0	0.0724076	0	0	0.00517197	0.00517197	0	0	0.00517197	0.0103439	1.87225	0	0	0.0155159	1.0706	0.139643	0	0	0	0	0.0362038	0	0	0.0310318	0.0155159	0	0.0206879	96.571	0
H	b	L	0.0678618	0.039586	0	0	0	0	0	0	0.0961375	0.00565515	0.00565515	0.118758	0	0.0452412	0.277102	0	0.00565515	0.00565515	0.00565515	1.62868	0	0	0.311033	0.972686	0.0791721	0	0	0	0	0.0169654	0	0.441102	0.0113103	0.0904824	0.00565515	0.00565515	95.7643	0
H	b	M	0.0329965	0.0371211	0	0.0164982	0	0	0	0	0.140235	0.0453702	0.0742421	0	0	0.0164982	0	0.00412456	0	0.00824912	0	1.61683	0.00412456	0	0.00824912	1.00639	0.14436	0	0	0.00824912	0.00412456	0.107239	0	0	0	0.0371211	0	0.0247474	96.655	0.00824912
H	b	N	0.0771903	0.0192976	0	0.0482439	0	0	0.0144732	0	0.188151	0.0723659	0.110961	0	0	0.00482439	0	0	0	0.00964878	0	0.709186	0.0385951	0	0.0434195	1.13856	0.106137	0	0	0.00964878	0	0.0868391	0	0	0.00482439	0	0	0.00482439	97.2887	0.024122
H	b	O	0.025652	0.051304	0	0.0342027	0	0	0	0	0.102608	0.012826	0.0342027	0	0	0.00427533	0	0.0171013	0	0.012826	0	1.75289	0.00427533	0	0.012826	0.812313	0.111159	0	0	0.00427533	0	0.0342027	0.00427533	0	0.012826	0.012826	0.00855066	0.0171013	96.9175	0
H	b	P	0.0528262	0.0325084	0	0.0325084	0	0	0	0.00406355	0.121907	0.0325084	0.0609533	0	0	0	0	0	0	0	0	0.345402	0.0650169	0	0.0650169	1.19468	0.101589	0	0	0.00406355	0	0.073144	0	0	0.036572	0.073144	0.00406355	0.00812711	97.6919	0
H	b	Q	0.00770475	0.00770475	0	0.0693428	0	0	0.00770475	0	0.130981	0.0385238	0.0770475	0	0	0.0462285	0	0	0.0462285	0.092457	0.00770475	0.770475	0.0385238	0.231143	0.0231143	0.886047	0.061638	0	0	0	0	0.0154095	0	0	0	0.0154095	0	0.00770475	97.3881	0.030819
H	b	R	0.217919	0.0684889	0	0.0124525	0	0	0.0124525	0	0.00622626	0.024905	0.0622626	0	0	0	0	0	0.0435838	0.0124525	0	2.29126	0.00622626	0	0.0186788	0.86545	0.267729	0	0.00622626	0.00622626	0	0.0311313	0	0	0	0.00622626	0.00622626	0	96.0339	0
H	b	S	0.0464018	0.0506201	0	0.0210917	0	0	0	0	0.0632751	0.0421834	0.0843668	0	0	0.00421834	0.00421834	0	0.00421834	0.00843668	0.00421834	0.7129	0.012655	0	0.0379651	1.1263	0.139205	0	0	0.00421834	0.00421834	0.0421834	0.00421834	0	0.0337467	0.0295284	0.00421834	0.02531	97.4859	0.00421834
H	b	T	0.0040935	0.0040935	0	0.0040935	0	0	0	0	0.0122805	0.024561	0.032748	0	0	0	0.0040935	0	0	0.00818699	0	0.33976	0.040935	0	0.0491219	0.802325	0.0532154	0	0	0	0	0.040935	0	0	0	0.0040935	0.0040935	0.0573089	98.5141	0
P	d	A	0.0848025	0.0401696	0.0580228	0.0267797	0	0	0.0535595	0	0.0892658	0.102656	0.00446329	0	0	0.00446329	0	0.031243	0	0.0178532	0	0.790002	0	0	0.63825	0.941754	0.205311	0	0	0.00446329	0.33921	0.531131	0.29904	0	0	0.00892658	0.00892658	0.0267797	95.684	0.00892658
P	d	B	0.0149522	0.0398724	0.0099681	0.0348884	0	0	0.00498405	0	0.119617	0.15949	0.269139	0	0	0	0	0.0747608	0	0	0.0099681	0.00498405	0.00498405	0	0.0847289	1.26595	0.0747608	0	0	0.0249203	0.15949	0.104665	0	0	0	0.0299043	0.0199362	0.00498405	97.4781	0.00498405
P	d	C	0.0426803	0	0	0.170721	0	0	0	0.128041	0.0426803	0.0426803	0.0426803	0	0	0	0	0	0	0	0	1.62185	0	0	0.0426803	1.19505	0.469484	0	0	0.128041	0	0.0853606	0	0	0	0.128041	0.213402	0.0426803	95.6039	0
P	d	D	0.0188229	0.0627431	0.0376459	0.200778	0	0	0	0	0.0250973	0.181955	0.250973	0	0	0.00627431	0.00627431	0.0250973	0	0.0125486	0	0.0815661	0	0	0.250973	0.890952	0.112938	0	0	0.0188229	0	0.0564688	0	0.225875	0	0.0250973	0	0.00627431	97.4965	0.00627431
P	d	E	0.015108	0.105756	0	0.105756	0	0	0	0	0.166188	0.105756	0.015108	0	0	0	0	0.0755401	0	0.030216	0	0.22662	0.015108	0	0.015108	1.19353	0.196404	0	0	0.015108	0.120864	0.0755401	0.166188	0	0	0	0.166188	0.015108	97.1597	0.015108
P	d	F	0.110988	0.0475662	0.406955	0.110988	0	0	0.0158554	0	0.200835	0.158554	0.179695	0	0	0.00528513	0.0158554	0.0105703	0.00528513	0.0158554	0.0422811	0.0211405	0.00528513	0	0.517943	1.04117	0.190265	0	0	0.0317108	0	0.0898473	0	0	0	0	0.00528513	0.00528513	96.7549	0.0105703
P	d	G	0.00775164	0.127902	0.00387582	0.0813922	0	0	0.0387582	0.00775164	0.0310066	0.209294	0.135654	0	0	0.00387582	0	0	0	0	0	0.178288	0.00775164	0	0.100771	1.0426	0.209294	0	0	0.0387582	0.589124	0.0387582	0.00775164	0	0	0	0.00775164	0	97.128	0.00387582
P	d	H	0.0617691	0.0452973	0.127656	0.226487	0	0	0.0452973	0	0.0617691	0.185307	0.0782408	0	0	0	0	0.00411794	0	0.00411794	0	0	0.0123538	0	0.271784	1.09949	0.0452973	0	0	0.0411794	0	0.0329435	0.115302	0	0	0.0411794	0.0947126	0	97.3892	0.0164718
P	d	I	0.027574	0.0330888	0	0.165444	0	0	0.0165444	0	0.0772073	0.104781	0.0496333	0	0	0.0165444	0	0.0330888	0.0165444	0.0220592	0	0.2978	0.0165444	0	0.0992665	0.772073	0.165444	0	0	0.0330888	0.027574	0.0220592	0	0	0	0.0110296	0.0220592	0	97.954	0.0165444
P	d	J	0.0110957	0	0	0.0776699	0	0	0	0	0.00554785	0.160888	0.0499307	0.144244	0	0.138696	0	0	0.00554785	0.0110957	0	0.38835	0.110957	0	0.0110957	1.57004	0.0721221	0	0	0.0110957	0.0166436	0.0610264	0	0	0	0.00554785	0.00554785	0.0277393	97.1151	0
H	d	K	0.170948	0.0474856	0.00474856	0.0379885	0	0	0	0	0.0902227	0.0569828	0.118714	0	0	0	0	0	0	0.00474856	0	0.180445	0	0	0.854741	1.40083	0.242177	0	0	0	0	0.0284914	0	0	0	0.0142457	0	0.0284914	96.714	0.00474856
H	d	L	0.042515	0.08503	0	0.0614106	0	0	0	0	0.273986	0.0566867	0.0519628	0	0	0.00944778	0	0	0.00944778	0.00944778	0.0188956	2.04544	0	0	0.557419	1.37938	0.165336	0	0	0.0283433	0	0.146441	0	0	0.0236194	0.0283433	0.00472389	0.00944778	94.9927	0
H	d	M	0.184843	0.123229	0	0.246457	0	0	0	0	0.0616143	0	0.0616143	0	0	0.0616143	0.0616143	0	0.0616143	0	0	0.985829	0	0	0.123229	0.924214	0.0616143	0	0	0	0	0.184843	0	0	0	0	0	0	96.8577	0
H	d	N	0.0365297	0.0182648	0	0.0584475	0	0	0.00730594	0.0182648	0.0401826	0.0730594	0.0474886	0	0	0.00730594	0	0.0182648	0.0219178	0.0292237	0.00365297	0.599087	0.0182648	0	0.0621005	1.01918	0.0694064	0	0	0.0146119	0.0401826	0.0438356	0	0	0	0.0109589	0.0401826	0.0219178	97.6767	0.00365297
H	d	O	0.0937052	0.0220483	0	0.0826811	0	0	0	0.0275604	0.0385845	0.0496086	0.0440966	0	0	0	0	0.00551207	0	0.00551207	0	0.727593	0.0110241	0	0.0826811	1.10241	0.104729	0	0	0.0110241	0.0275604	0.0551207	0.0220483	0	0	0.0330724	0	0.0330724	97.4204	0
H	d	P	0	0	0	0	0	0	0	0	0.143413	0.0614628	0.122926	0	0	0.0204876	0	0	0.0204876	0.0204876	0	0.266339	0.0409752	0	0.122926	1.12682	0.0614628	0	0	0	0	0.0204876	0	0	0	0	0	0.0614628	97.8488	0.0614628
H	d	Q	0.0378286	0.0189143	0	0.0441334	0	0	0.00630477	0	0.107181	0.0504382	0.0315239	0	0	0.0189143	0.0126095	0	0.00630477	0.00630477	0	0.643087	0.0504382	0.195448	0.0315239	0.914192	0.081962	0	0	0	0	0.0126095	0	0	0	0.0126095	0	0.00630477	97.6925	0.0189143
H	d	R	0.117488	0.0632625	0	0.0723	0	0	0.00903751	0	0.018075	0.0587438	0.135563	0	0	0	0	0	0	0	0	0.298238	0	0	0.0271125	1.69905	0.352463	0	0	0.00451875	0	0	0	0	0	0.0316313	0	0	97.108	0.00451875
H	d	S	0.0160668	0.0107112	0	0.160668	0	0.00535561	0	0	0.069623	0.160668	0.0589117	0	0	0.00535561	0	0.00535561	0	0	0.00535561	0.380249	0.139246	0	0.0374893	1.79413	0.0374893	0	0	0.0107112	0.139246	0.160668	0	0	0	0.166024	0.0160668	0.00535561	96.6153	0
H	d	T	0.0325672	0.0511771	0	0.00465246	0	0	0	0	0.148879	0.00465246	0.116312	0.162836	0	0	0	0	0	0.125616	0.0139574	0.651345	0	0	0.0558295	1.27012	0.125616	0	0	0	0.00930492	0.0279148	0	0	0.00465246	0	0.0139574	0.00930492	97.1713	0
P	g	A	0	0.0615385	0	0	0	0	0	0	0.123077	0	0	0	0	0	0	0	0	0.123077	0.123077	0.123077	0	0	0	0.738462	0.123077	0	0	0	0	0	0.246154	0	0	0	0.923077	0	97.3538	0.0615385
P	g	B	0.0287715	0.00959049	0	0.148653	0	0	0	0.00959049	0.00959049	0.0431572	0.0671334	0	0	0.00959049	0	0	0	0.00479524	0	0.00959049	0.00479524	0	0.019181	0.575429	0.225376	0	0	0.0959049	0	0.0815191	0.105495	0.019181	0	0.00479524	0	0.119881	98.408	0
P	g	C	0.154914	0.00573756	0	0.00573756	0	0	0	0.0975386	0.114751	0.00573756	0.0860635	0	0	0.00573756	0.00573756	0	0	0.00573756	0	0.0401629	0.0745883	0	0.0401629	1.18768	0.65982	0	0	0	0	0.0286878	0	0	0	0.0229503	0.0745883	0.0172127	97.3607	0.00573756
P	g	D	0.0392311	0.0840666	0	0	0.00560444	0	0	0	0.0448355	0.15132	0.0336266	0	0	0	0	0.117693	0	0.00560444	0.0336266	0.369893	0	0	0.0504399	0.515608	0.162529	0	0	0	0.00560444	0.0672533	0	0	0	0.112089	0.902315	0	97.2818	0.0168133
P	g	E	0.188579	0.147583	0	0.319764	0	0	0.0122986	0	0.114787	0.0573935	0.0655926	0	0	0.0122986	0	0.00409954	0.00819907	0.00819907	0.0204977	0.0860903	0.00409954	0	0.0983889	1.10687	0.319764	0	0	0.00409954	0.0327963	0.053294	0.18038	0	0.0450949	0.00819907	0	0	97.0975	0.00409954
P	g	F	0.0665024	0.0195595	0	0.0782381	0	0	0	0	0.133005	0.0508548	0.121269	0	0	0.0234714	0	0	0.0234714	0.0273833	0	0.0899738	0	0	0.0352071	0.754997	0.0665024	0	0.0039119	0	0.0195595	0.0117357	0.0312952	0	0	0.0039119	0.0117357	0	98.3296	0.0977976
P	g	G	0.097142	0.0255637	0	0.0460146	0	0	0	0.419244	0.0204509	0.0255637	0.219848	0	0	0	0	0	0	0.00511274	0.0153382	0	0.0153382	0	0.0102255	1.58495	0.409019	0	0	0	0	0.0664656	0.00511274	0	0	0	0.0255637	0.00511274	96.9886	0.0153382
P	g	H	0.0769231	0.025641	0	0.615385	0	0	0.025641	0	0.025641	0.0512821	0.230769	0	0	0	0	0	0	0	0	0.025641	0.0769231	0	0.025641	0.820513	0.384615	0	0	0.0512821	0.102564	0.153846	0	0	0	0.025641	0.025641	0	97.2564	0
P	g	I	0.0802246	0.0320899	0	0.184517	0	0	0	0	0.0802246	0.0160449	0.0802246	0	0	0	0	0.0160449	0	0.00802246	0.00802246	0.0882471	0.0481348	0	0.0561572	1.00281	0.465303	0	0	0	0	0.144404	0.00802246	0	0	0.0160449	0.168472	0.00802246	97.4408	0.0481348
P	g	J	0.0975428	0	0	0.0232245	0	0	0	0	0.046449	0	0.116122	0	0	0	0.204375	0	0.0139347	0.0046449	0	0.0418041	0.046449	0	0.0046449	0.399461	0.222955	0	0	0	0.0046449	0.0325143	0	0	0	0	0.0975428	0.0046449	98.6344	0.0046449
H	g	L	0.108966	0.0207555	0	0	0	0.00518888	0.00518888	0	0.129722	0.0622665	0.0311333	0	0.00518888	0.0155666	0.0103778	0.00518888	0	0.0570776	0.0207555	1.76941	0.00518888	0	0.0207555	0.97032	0.1868	0	0.00518888	0	0	0.0778331	0	0	0.0103778	0	0	0.00518888	96.4404	0.0311333
H	g	M	0.195185	0.0532324	0	0.0709765	0	0	0.0177441	0	0.118294	0.0828059	0.0768912	0	0	0.041403	0	0.0177441	0.0591471	0.0177441	0.00591471	0.839889	0.00591471	0	0.0236588	0.975927	0.319394	0	0	0	0	0.0709765	0	0	0.00591471	0.0532324	0.00591471	0	96.9066	0.0354883
H	g	N	0.0951701	0.0951701	0.0237925	0.0713776	0	0	0.118963	0	0.0475851	0.0713776	0.0237925	0	0	0.0475851	0	0	0	0.19034	0	0	0	0	0.0237925	1.37997	0.309303	0	0	0	0	0	0	0	0	0.0951701	0	0	97.3352	0.0713776
H	g	P	0.0763456	0.00848284	0	0.0848284	0	0	0	0	0.11876	0	0.169657	0.00424142	0	0	0	0	0	0	0	0.182381	0.0381728	0	0.0339314	0.967044	0.173898	0	0	0.00848284	0	0	0.0169657	0	0.0466556	0.0551385	0.00424142	0.0424142	97.9684	0
H	g	Q	0.375303	0.0915374	0.00457687	0.0320381	0.00915374	0.0274612	0.00457687	0	0.228843	0.068653	0.0594993	0	0.00915374	0	0	0	0	0.00457687	0.0549224	0.137306	0.00457687	0.0961142	0.0594993	1.09387	0.247151	0.00457687	0.00915374	0	0	0.0228843	0	0	0	0.0503456	0.0137306	0.00457687	97.2722	0.0137306
H	g	R	0.0432781	0.0157375	0	0.0472125	0	0	0	0	0.00786875	0.00786875	0.0472125	0	0	0.00393437	0.0236062	0	0.00786875	0.00393437	0	2.05374	0	0.102294	0.031475	2.30161	0.243931	0	0	0	0	0.0118031	0	0	0	0.0118031	0.0432781	0.0157375	94.9719	0.00393437
H	g	S	0.0921659	0	0	0	0	0	0	0	0	0	0	0	0	0	0	0	0.0921659	0	0	1.29032	0	0	0	1.01382	0.645161	0	0	0.0921659	0	0	0	0	0	0	0	0	96.682	0.0921659
H	g	T	0.308569	0.0652742	0	0.0771422	0	0.011868	0.017802	0	0.0652742	0.0474721	0.0949442	0	0.011868	0.00593401	0	0	0	0.00593401	0	0.96131	0.00593401	0	0.106812	0.90197	0.189888	0	0	0.011868	0.00593401	0.0771422	0	0	0	0.0415381	0	0.011868	96.9559	0.017802
